# Supplementary material for: PPa1 insufficiency drives lysosomal storage disease and inflammatory macrophage expansion in the bone marrow
Source: bioRxiv. 2026 Mar 18:2026.03.16.712247. Preprint. [Version 1] doi: 10.64898/2026.03.16.712247 (PMC13015360; doi:10.64898/2026.03.16.712247)
Supplement: Supplement 1 [file media-1.xlsx]

## Sheet: Sheet1
p_val	avg_log2FC	pct.1	pct.2	p_val_adj	cluster	gene
0	2.83751	0.998	0.759	0	0	Retnlg
0	2.81056	0.274	0.047	0	0	Prok2
0	2.79044	0.491	0.109	0	0	Gpr27
0	2.39607	0.988	0.472	0	0	Mmp8
0	2.16852	0.96	0.354	0	0	Dhrs9
0	2.13702	0.878	0.332	0	0	Bmx
0	2.03752	0.287	0.092	0	0	Upp1
0	2.00086	0.381	0.137	0	0	E230014E18Rik
0	1.99907	0.677	0.261	0	0	Mgam
3.4741e-262	1.99789	0.264	0.089	1.17063e-257	0	Gm57308
0	1.99266	0.56	0.22	0	0	A530064D06Rik
0	1.95564	0.639	0.277	0	0	9830107B12Rik
0	1.94073	0.402	0.134	0	0	Thbs1
0	1.9384	0.993	0.534	0	0	Mmp9
0	1.91835	0.918	0.4	0	0	Scrg1
0	1.91118	0.428	0.18	0	0	Tinagl1
0	1.90253	0.848	0.274	0	0	Il36g
9.56775e-223	1.89597	0.317	0.14	3.22395e-218	0	Ccno
0	1.85993	0.398	0.121	0	0	Amer2
0	1.85297	0.729	0.261	0	0	Bst1
0	1.85221	0.863	0.366	0	0	Adam8
0	1.84698	0.674	0.34	0	0	Zfand4
6.91324e-275	1.82965	0.352	0.147	2.32949e-270	0	Brd8dc
0	1.82582	0.492	0.206	0	0	Mov10
7.59616e-227	1.82075	0.269	0.101	2.5596e-222	0	Gm41659
5.55732e-204	1.82066	0.302	0.132	1.8726e-199	0	Gm13986
0	1.81119	0.815	0.404	0	0	Mmp25
2.68734e-237	1.80365	0.255	0.088	9.05525e-233	0	Cdc42ep2
0	1.79572	0.83	0.263	0	0	Ankrd33b
0	1.78539	0.921	0.359	0	0	Fpr1
0	1.78326	0.438	0.188	0	0	Gm39792
0	1.75827	0.752	0.374	0	0	Rdh12
1.60539e-263	1.75794	0.313	0.119	5.40951e-259	0	Chil5
0	1.75467	0.978	0.753	0	0	S100a6
0	1.7499	0.885	0.515	0	0	Stx11
8.88144e-189	1.74467	0.29	0.13	2.99269e-184	0	Gm26797
0	1.74381	0.402	0.159	0	0	Gabbr1
0	1.74126	0.794	0.399	0	0	Crispld2
0	1.73816	0.867	0.345	0	0	Trpm2
0	1.73644	0.609	0.243	0	0	Ddx60
0	1.71481	0.87	0.396	0	0	Timp2
0	1.67709	0.42	0.146	0	0	Ifit1bl2
2.12832e-220	1.67338	0.268	0.102	7.17158e-216	0	Pira2
0	1.66371	0.568	0.218	0	0	Ppp1r3b
0	1.66186	0.415	0.17	0	0	Pira12
0	1.65698	0.493	0.183	0	0	Gm34589
0	1.63746	0.738	0.424	0	0	Asb7
0	1.63298	0.69	0.45	0	0	Ifrd1
0	1.62691	0.467	0.176	0	0	Il1rn
0	1.60997	0.935	0.493	0	0	Hacd4
0	1.60472	0.975	0.661	0	0	Slpi
0	1.6046	0.975	0.771	0	0	Prr13
0	1.60382	0.566	0.271	0	0	1700047M11Rik
0	1.59985	0.845	0.376	0	0	Clec4e
0	1.5934	0.943	0.563	0	0	Padi4
0	1.59265	0.999	0.866	0	0	Tmcc1
1.01229e-123	1.58909	0.268	0.141	3.411e-119	0	Aph1b
0	1.58403	0.688	0.351	0	0	Rin2
2.92218e-201	1.58228	0.254	0.096	9.84659e-197	0	Tmem38a
1.68503e-207	1.57081	0.426	0.247	5.67788e-203	0	Klhdc4
0	1.56659	0.992	0.508	0	0	Cxcr2
0	1.56533	0.838	0.341	0	0	Sfxn5
0	1.55904	0.934	0.583	0	0	Slc2a3
0	1.558	0.635	0.252	0	0	Tarm1
2.77379e-133	1.5501	0.29	0.154	9.34656e-129	0	Ctnnbip1
0	1.54489	0.94	0.563	0	0	Actn1
4.47775e-215	1.54084	0.275	0.105	1.50882e-210	0	Asprv1
0	1.53993	0.41	0.172	0	0	Oas3
0	1.53919	0.749	0.264	0	0	Klra2
0	1.53537	0.993	0.666	0	0	Mxd1
0	1.52495	0.925	0.662	0	0	R3hdm4
0	1.51559	0.841	0.545	0	0	Zfp516
0	1.50726	0.627	0.33	0	0	Pdlim7
2.03846e-246	1.50582	0.266	0.09	6.86881e-242	0	Gm20406
0	1.50349	0.886	0.449	0	0	Ccr1
0	1.50321	0.641	0.286	0	0	Ceacam10
0	1.48874	0.923	0.547	0	0	Cd33
0	1.48636	0.996	0.867	0	0	S100a11
0	1.48629	0.847	0.416	0	0	Cd300lb
0	1.48464	0.655	0.4	0	0	Atp11a
0	1.48238	0.938	0.64	0	0	Rnf144a
2.41681e-184	1.4813	0.254	0.101	8.14368e-180	0	Acta2
0	1.47626	0.569	0.233	0	0	Slc15a3
0	1.476	0.799	0.235	0	0	Arg2
4.38865e-212	1.46733	0.385	0.196	1.4788e-207	0	Dab2ip
0	1.461	0.613	0.36	0	0	Mindy1
0	1.45587	0.91	0.583	0	0	Mtus1
0	1.45203	0.403	0.123	0	0	Aqp9
0	1.45052	0.833	0.529	0	0	Dgat1
0	1.4414	0.944	0.669	0	0	Lrrk2
3.64472e-306	1.43884	0.554	0.322	1.22813e-301	0	Gm31619
4.22196e-106	1.43182	0.283	0.162	1.42263e-101	0	Map3k15
0	1.42487	0.891	0.295	0	0	Clec4d
0	1.41355	0.74	0.46	0	0	Abtb1
0	1.39972	0.742	0.404	0	0	Tmem71
2.8088e-133	1.39928	0.251	0.119	9.46455e-129	0	Osm
0	1.39416	0.64	0.336	0	0	Gk
0	1.39388	0.925	0.643	0	0	Plaur
0	1.39247	0.867	0.635	0	0	Max
0	1.38688	0.948	0.672	0	0	Cd84
5.63257e-157	1.38613	0.361	0.204	1.89795e-152	0	Tmem120a
0	1.38528	0.726	0.4	0	0	Ankrd22
0	1.3834	0.573	0.322	0	0	Slc27a4
0	1.37622	0.581	0.32	0	0	Rnasel
0	1.37529	0.564	0.204	0	0	Gm16556
3.86812e-287	1.37478	0.399	0.168	1.3034e-282	0	Slc11a1
0	1.36638	0.935	0.697	0	0	Fbxl5
1.80656e-128	1.3631	0.308	0.169	6.08739e-124	0	Rnf125
0	1.36303	0.482	0.21	0	0	Ggt5
0	1.36147	0.893	0.568	0	0	Sgms2
2.35049e-143	1.35971	0.258	0.118	7.9202e-139	0	Ppp1r3d
0	1.35683	0.997	0.734	0	0	Gda
0	1.35309	0.983	0.771	0	0	Cers6
0	1.34645	0.521	0.233	0	0	Tlr2
4.60635e-131	1.34481	0.264	0.129	1.55216e-126	0	Gm31814
2.44785e-89	1.3447	0.292	0.177	8.24826e-85	0	Sntb1
0	1.34468	0.693	0.359	0	0	Cyp4f18
0	1.34452	0.832	0.6	0	0	Sipa1l1
2.11082e-98	1.3438	0.277	0.162	7.11261e-94	0	Gm57462
0	1.34338	0.862	0.498	0	0	Lilrb4b
2.5037e-238	1.34091	0.341	0.143	8.43647e-234	0	Gm15729
4.32147e-202	1.33701	0.34	0.158	1.45616e-197	0	Hnmt
2.01113e-231	1.33456	0.5	0.302	6.77669e-227	0	Mocos
0	1.32771	0.799	0.464	0	0	Cpd
0	1.32509	0.442	0.169	0	0	Mirt2
0	1.32494	0.956	0.684	0	0	Antxr2
5.25651e-233	1.32473	0.44	0.226	1.77123e-228	0	Slc37a3
0	1.32397	0.799	0.412	0	0	Adam19
0	1.32293	0.905	0.594	0	0	Klhl2
0	1.32154	0.563	0.265	0	0	Tlr13
3.0211e-264	1.32117	0.426	0.198	1.01799e-259	0	Gpat3
0	1.31952	0.948	0.7	0	0	Ccpg1
7.85109e-255	1.31629	0.369	0.161	2.6455e-250	0	Gm36723
1.21812e-279	1.31466	0.359	0.14	4.10458e-275	0	Klra17
0	1.31456	0.836	0.444	0	0	Il1r2
1.6146e-276	1.31335	0.555	0.321	5.44055e-272	0	Ifnlr1
0	1.30175	0.954	0.651	0	0	Mcemp1
0	1.30106	0.58	0.279	0	0	Fas
0	1.30008	0.647	0.43	0	0	Nampt
4.01689e-142	1.30005	0.386	0.239	1.35353e-137	0	Msmo1
0	1.2942	0.467	0.165	0	0	Slc7a11
0	1.2934	0.89	0.534	0	0	Alox5
3.45708e-283	1.29228	0.427	0.191	1.1649e-278	0	Fos
9.71505e-252	1.29172	0.404	0.183	3.27358e-247	0	Lilra6
0	1.28595	0.939	0.655	0	0	Xdh
0	1.2852	0.922	0.714	0	0	Atxn10
3.98431e-133	1.28511	0.296	0.149	1.34255e-128	0	Stfa2l1
4.16429e-135	1.28134	0.326	0.178	1.4032e-130	0	Elovl7
6.1691e-139	1.27988	0.394	0.251	2.07874e-134	0	Prkab1
0	1.27954	0.669	0.444	0	0	Rab3d
3.84952e-257	1.27769	0.453	0.23	1.29713e-252	0	Fcgr4
0	1.27735	0.987	0.797	0	0	Ncf2
0	1.2765	0.643	0.364	0	0	Mgll
0	1.27517	0.883	0.67	0	0	Atrn
0	1.27346	0.866	0.673	0	0	Nt5c2
0	1.27106	0.722	0.438	0	0	Por
2.97136e-127	1.26534	0.361	0.22	1.00123e-122	0	5830432E09Rik
0	1.25695	0.772	0.318	0	0	Trim30b
0	1.25071	0.988	0.774	0	0	Msra
2.90234e-122	1.24832	0.336	0.195	9.77974e-118	0	Gm32611
0	1.24792	0.621	0.304	0	0	Myo1d
0	1.24753	0.718	0.402	0	0	Fosl2
7.14529e-249	1.24615	0.483	0.259	2.40768e-244	0	Arsg
0	1.24293	0.92	0.593	0	0	Lpcat2
0	1.2397	0.9	0.616	0	0	Fcgr3
0	1.23765	0.833	0.466	0	0	Chil1
0	1.23584	0.715	0.461	0	0	Mfsd6
0	1.2318	0.822	0.655	0	0	Stim2
0	1.23034	0.792	0.525	0	0	Gsap
0	1.2272	0.919	0.667	0	0	Nudt4
0	1.22479	0.915	0.613	0	0	Rasgrp4
0	1.22214	0.668	0.424	0	0	Dop1b
0	1.21519	0.809	0.426	0	0	Rbm47
0	1.19762	0.88	0.645	0	0	Anxa11
0	1.19497	0.87	0.424	0	0	Ly6g
0	1.19305	0.817	0.44	0	0	Fpr2
1.16325e-195	1.19242	0.442	0.249	3.91968e-191	0	Ston2
1.02862e-287	1.19151	0.661	0.477	3.46604e-283	0	Triobp
0	1.18607	0.902	0.606	0	0	Tmem154
0	1.18578	0.926	0.548	0	0	C5ar1
0	1.18508	0.746	0.466	0	0	Ctse
1.11616e-192	1.18404	0.283	0.114	3.76101e-188	0	Gm40787
0	1.18399	0.746	0.53	0	0	Cmtm6
0	1.18099	0.991	0.719	0	0	Pygl
1.71647e-165	1.17977	0.398	0.221	5.78381e-161	0	Acvrl1
6.73597e-132	1.17887	0.329	0.182	2.26975e-127	0	Gm57199
5.30146e-245	1.17884	0.582	0.388	1.78638e-240	0	I830077J02Rik
0	1.17841	0.998	0.778	0	0	Gsr
0	1.17824	0.597	0.325	0	0	Dennd3
0	1.17597	0.992	0.852	0	0	Svil
0	1.17391	0.906	0.583	0	0	Cd300lf
0	1.17363	0.927	0.66	0	0	Mgst1
0	1.17231	0.638	0.394	0	0	Arap3
0	1.17058	0.819	0.527	0	0	Trp53inp1
0	1.17031	0.667	0.434	0	0	Pi16
1.49568e-94	1.16977	0.262	0.147	5.03985e-90	0	Ccdc126
0	1.16838	0.764	0.503	0	0	Cpne2
0	1.16331	0.989	0.751	0	0	Mctp1
0	1.15834	0.974	0.748	0	0	Anxa2
1.14122e-140	1.15767	0.257	0.116	3.84546e-136	0	Slc2a6
0	1.15181	0.902	0.596	0	0	6430548M08Rik
0	1.15046	0.839	0.526	0	0	Abtb2
7.10738e-242	1.14828	0.581	0.37	2.3949e-237	0	Rps6ka2
1.6211e-257	1.14676	0.622	0.394	5.46246e-253	0	Acpp
3.1014e-233	1.14319	0.578	0.386	1.04505e-228	0	Tirap
3.05566e-132	1.14222	0.415	0.272	1.02964e-127	0	Itprip
0	1.14177	0.778	0.363	0	0	Ccl6
0	1.13904	0.649	0.238	0	0	Nlrp12
0	1.13527	0.88	0.715	0	0	Braf
2.56448e-269	1.13523	0.627	0.418	8.64127e-265	0	Sipa1l2
0	1.13438	0.729	0.504	0	0	Sqor
1.24256e-290	1.13418	0.396	0.161	4.18692e-286	0	Basp1
0	1.13269	0.729	0.478	0	0	B430306N03Rik
0	1.13258	0.769	0.436	0	0	Slc16a3
3.10399e-149	1.132	0.455	0.295	1.04592e-144	0	Map3k9
0	1.13178	0.887	0.637	0	0	Zswim6
0	1.13154	0.938	0.696	0	0	Atg7
1.35287e-270	1.12753	0.656	0.475	4.55864e-266	0	Cds2
5.52487e-243	1.12703	0.619	0.426	1.86166e-238	0	2610507I01Rik
0	1.12234	0.613	0.301	0	0	A330023F24Rik
0	1.12213	0.924	0.635	0	0	Lilrb4a
3.94819e-136	1.12176	0.476	0.341	1.33038e-131	0	Arl2bp
0	1.11963	0.908	0.543	0	0	Hdc
0	1.11691	0.94	0.714	0	0	Litaf
2.99986e-254	1.1153	0.652	0.475	1.01083e-249	0	Samd8
0	1.11237	0.723	0.461	0	0	Rab11fip1
0	1.1117	0.854	0.559	0	0	Mirt1
0	1.10761	0.812	0.584	0	0	Glipr2
0	1.10549	0.822	0.596	0	0	Tbc1d23
0	1.10318	0.938	0.776	0	0	Numb
0	1.10281	0.872	0.636	0	0	Mettl9
1.09277e-174	1.10194	0.53	0.354	3.68218e-170	0	Tmem40
0	1.10012	0.953	0.713	0	0	Niban1
0	1.09905	0.928	0.706	0	0	Rassf3
0	1.09597	0.955	0.781	0	0	Vav3
2.42501e-154	1.09545	0.516	0.353	8.1713e-150	0	Fmo5
0	1.09436	0.82	0.525	0	0	Dgkh
6.30338e-87	1.0916	0.325	0.211	2.12399e-82	0	Aacs
4.57248e-66	1.08951	0.313	0.221	1.54074e-61	0	Gdpd3
4.88385e-154	1.08852	0.478	0.325	1.64566e-149	0	Nbeal2
1.04521e-268	1.08797	0.685	0.501	3.52193e-264	0	Rgs18
0	1.08793	0.882	0.77	0	0	Bltp1
0	1.08614	0.916	0.664	0	0	Dhrs7
0	1.08564	0.766	0.548	0	0	Nfe2
6.09245e-127	1.08137	0.332	0.186	2.05291e-122	0	A130014A01Rik
0	1.07869	0.91	0.594	0	0	Pilra
0	1.07793	0.841	0.624	0	0	Ndel1
0	1.07526	0.979	0.761	0	0	Atp8b4
0	1.0735	0.931	0.717	0	0	Pgd
7.6483e-249	1.06565	0.654	0.479	2.57717e-244	0	Capn1
0	1.06556	0.837	0.519	0	0	Glipr1
6.79763e-92	1.06453	0.284	0.167	2.29053e-87	0	Ier3
3.71776e-112	1.06366	0.424	0.301	1.25274e-107	0	Pef1
1.63888e-173	1.0597	0.518	0.339	5.52237e-169	0	Dgat2
0	1.05736	0.596	0.318	0	0	Gadd45a
0	1.05096	0.788	0.501	0	0	Lrg1
0	1.04697	0.823	0.563	0	0	Hk3
0	1.04556	0.915	0.754	0	0	Srpk2
9.02278e-265	1.04385	0.702	0.508	3.04032e-260	0	Ccdc125
7.32667e-103	1.04218	0.331	0.2	2.4688e-98	0	Ulk1
1.96033e-272	1.04209	0.631	0.425	6.60552e-268	0	Prkar2b
0	1.04205	0.913	0.688	0	0	Usp32
1.05018e-95	1.04015	0.303	0.181	3.53868e-91	0	Selenon
1.52924e-183	1.04004	0.493	0.301	5.15293e-179	0	Atp1a3
1.89993e-124	1.038	0.298	0.155	6.402e-120	0	Sesn2
0	1.03728	0.983	0.705	0	0	Pbx1
0	1.03188	0.806	0.583	0	0	Wdfy3
0	1.03113	0.876	0.697	0	0	Pacs1
0	1.03071	0.611	0.332	0	0	Trem1
1.5024e-202	1.03068	0.612	0.455	5.0625e-198	0	Flot1
4.30853e-120	1.03016	0.505	0.388	1.4518e-115	0	Trip4
0	1.02875	0.796	0.519	0	0	Dmxl2
9.10473e-271	1.02741	0.663	0.451	3.06793e-266	0	Ehd1
0	1.02528	0.635	0.247	0	0	Cd300ld
0	1.02318	0.777	0.384	0	0	Arhgap24
2.40724e-49	1.02313	0.254	0.176	8.11145e-45	0	Fam217b
9.52272e-227	1.02275	0.645	0.453	3.20877e-222	0	Milr1
0	1.0209	0.781	0.574	0	0	Ap1s2
1.10904e-42	1.02005	0.25	0.178	3.73701e-38	0	Prune1
0	1.01862	0.794	0.566	0	0	Macir
0	1.01664	0.861	0.619	0	0	Rap1gap2
0	1.00921	0.924	0.685	0	0	Sgms1
0	1.0081	0.603	0.34	0	0	Gm34084
0	1.00806	0.812	0.651	0	0	Sos2
1.83153e-176	1.0077	0.556	0.4	6.17151e-172	0	Map2k3
0	1.00678	0.974	0.847	0	0	Taldo1
5.39985e-89	1.00651	0.347	0.229	1.81953e-84	0	Aatk
0	1.00545	0.798	0.672	0	0	Map2k4
3.37121e-92	1.0016	0.308	0.184	1.13596e-87	0	Cnnm2
0	1.00134	0.821	0.639	0	0	Lasp1
0	1.00031	0.689	0.45	0	0	Cfp
0	0.997728	0.98	0.815	0	0	Stk17b
0	0.997439	0.962	0.706	0	0	Fgr
0	0.996784	0.793	0.621	0	0	Clip1
0	0.995901	0.749	0.511	0	0	Bcl6
0	0.99469	0.757	0.572	0	0	Degs1
0	0.994645	0.936	0.729	0	0	Vsir
4.96703e-114	0.992678	0.447	0.317	1.67369e-109	0	Pqlc3
1.76149e-174	0.992421	0.553	0.368	5.93551e-170	0	Mapk13
0	0.990921	0.848	0.556	0	0	Il18rap
6.72263e-167	0.989997	0.575	0.429	2.26526e-162	0	Unc119
6.6957e-135	0.989993	0.396	0.235	2.25618e-130	0	Bcl3
0	0.989967	0.914	0.583	0	0	Mctp2
6.26351e-213	0.989148	0.589	0.406	2.11055e-208	0	Slc35a5
0	0.988765	0.902	0.556	0	0	Slfn1
0	0.98871	0.802	0.646	0	0	Mfsd14b
0	0.988168	0.988	0.78	0	0	Msrb1
0	0.986174	0.822	0.623	0	0	Snx18
5.26108e-193	0.986137	0.617	0.443	1.77277e-188	0	Abcd2
0	0.986062	0.78	0.58	0	0	Snrk
3.36236e-225	0.985673	0.644	0.468	1.13298e-220	0	Cln3
2.70442e-205	0.981506	0.557	0.361	9.1128e-201	0	Stk40
0	0.980376	0.952	0.694	0	0	Fgd4
0	0.979673	0.999	0.933	0	0	Lcp1
6.37624e-254	0.978063	0.616	0.394	2.14854e-249	0	Ndst1
0	0.977334	0.944	0.803	0	0	Osbpl9
2.73603e-273	0.975073	0.671	0.431	9.21931e-269	0	Hip1
9.98728e-172	0.974738	0.628	0.505	3.36531e-167	0	Amfr
1.51788e-133	0.971883	0.37	0.207	5.11464e-129	0	Card6
0	0.971445	0.9	0.695	0	0	Samsn1
0	0.969967	0.884	0.57	0	0	Rflnb
0	0.969883	0.9	0.709	0	0	Nadk
9.20712e-206	0.968417	0.642	0.456	3.10243e-201	0	Ano10
0	0.968332	0.939	0.769	0	0	Vasp
0	0.964892	0.937	0.826	0	0	Fcho2
0	0.962864	0.869	0.683	0	0	Pxn
0	0.960786	0.945	0.634	0	0	Grina
0	0.958582	0.8	0.619	0	0	Chp1
3.72096e-280	0.957888	0.628	0.388	1.25382e-275	0	Il15
7.86104e-199	0.956371	0.486	0.278	2.64886e-194	0	Tmem156
1.11233e-52	0.955554	0.337	0.256	3.74811e-48	0	Polr1a
1.36966e-299	0.953812	0.776	0.635	4.6152e-295	0	Atp2c1
9.50755e-305	0.952316	0.772	0.553	3.20366e-300	0	Zfhx3
0	0.95107	0.987	0.732	0	0	Itgam
0	0.950508	0.996	0.895	0	0	Lyst
3.96341e-205	0.950402	0.66	0.516	1.33551e-200	0	Bcl10
0	0.950047	0.833	0.677	0	0	Rab6a
0	0.947657	0.811	0.686	0	0	Cdk11b
0	0.947581	0.987	0.787	0	0	Alox5ap
0	0.945002	0.765	0.532	0	0	Atp6v0a1
0	0.94471	0.936	0.706	0	0	App
5.07091e-276	0.943862	0.765	0.615	1.70869e-271	0	Anks1
3.22617e-271	0.94386	0.575	0.32	1.08709e-266	0	Gcnt1
4.58901e-101	0.943327	0.414	0.283	1.54631e-96	0	Tob1
0	0.941674	0.836	0.699	0	0	Msl1
1.518e-238	0.9411	0.683	0.495	5.11504e-234	0	Apobr
0	0.939918	0.936	0.761	0	0	Adipor1
0	0.939005	0.97	0.902	0	0	Pten
1.48565e-197	0.938872	0.614	0.396	5.00604e-193	0	B230208H11Rik
0	0.937633	0.857	0.751	0	0	Far1
7.13124e-55	0.9372	0.251	0.164	2.40294e-50	0	Tpcn2
0	0.936438	0.861	0.637	0	0	Pnkp
8.44858e-293	0.936086	0.744	0.567	2.84683e-288	0	Xpo6
8.80416e-149	0.93526	0.591	0.472	2.96665e-144	0	Gyg
0	0.935107	0.955	0.665	0	0	Emb
0	0.931391	0.899	0.574	0	0	Adpgk
1.06784e-67	0.930442	0.415	0.33	3.59818e-63	0	Rap2a
0	0.930088	0.863	0.696	0	0	Il17ra
8.17741e-93	0.928299	0.421	0.308	2.75546e-88	0	Rit1
3.21966e-45	0.927995	0.279	0.205	1.0849e-40	0	Atosb
0	0.927511	0.943	0.762	0	0	Itgb2
5.39152e-124	0.926623	0.482	0.343	1.81673e-119	0	Armc7
1.60397e-257	0.925522	0.697	0.51	5.40473e-253	0	Rnf11
2.52398e-239	0.92443	0.708	0.542	8.50479e-235	0	Ttc7b
2.51003e-172	0.924188	0.365	0.18	8.4578e-168	0	Nt5e
1.36574e-100	0.923994	0.437	0.312	4.60201e-96	0	Csnk1e
2.40181e-36	0.923249	0.279	0.216	8.09314e-32	0	Zfp276
0	0.920389	0.823	0.681	0	0	Raf1
1.00284e-49	0.919277	0.357	0.283	3.37917e-45	0	Scamp1
0	0.918217	0.831	0.635	0	0	Plp2
0	0.917733	0.95	0.795	0	0	Cnn2
2.34915e-126	0.91522	0.454	0.302	7.91569e-122	0	Nabp1
0	0.914072	0.932	0.725	0	0	Cd24a
2.82066e-245	0.914059	0.672	0.456	9.5045e-241	0	Pilrb2
1.75416e-124	0.913322	0.549	0.414	5.91083e-120	0	Peli2
3.30031e-95	0.912735	0.349	0.222	1.11207e-90	0	Gm35853
0	0.91243	0.902	0.763	0	0	Rab8b
7.91056e-86	0.911996	0.277	0.161	2.66554e-81	0	Mir22hg
0	0.911306	0.939	0.687	0	0	Sell
4.97809e-196	0.911133	0.645	0.465	1.67742e-191	0	Rab44
6.44902e-158	0.909055	0.568	0.389	2.17306e-153	0	G0s2
0	0.908945	0.835	0.715	0	0	Zfp652
0	0.908555	0.953	0.733	0	0	Nfam1
0	0.906417	0.898	0.599	0	0	Pram1
0	0.906338	0.864	0.699	0	0	Fmnl1
3.06118e-174	0.904279	0.596	0.438	1.0315e-169	0	Tnfaip8l2
1.712e-203	0.904096	0.648	0.493	5.76874e-199	0	Sec14l1
0	0.90287	0.98	0.852	0	0	Cd44
1.9448e-179	0.90234	0.681	0.547	6.55319e-175	0	Fam222b
2.44406e-123	0.90134	0.546	0.434	8.2355e-119	0	Tbc1d2b
2.76082e-133	0.898871	0.523	0.385	9.30285e-129	0	Sephs2
2.36172e-306	0.895855	0.807	0.625	7.95806e-302	0	Mxi1
9.61811e-104	0.894535	0.465	0.34	3.24092e-99	0	Rhbdf2
7.80357e-92	0.893934	0.376	0.253	2.62949e-87	0	E230001N04Rik
0	0.893862	0.935	0.782	0	0	Rin3
5.23425e-266	0.893348	0.707	0.502	1.76373e-261	0	Sh2d3c
4.96844e-30	0.892891	0.26	0.204	1.67416e-25	0	Lonrf1
9.8866e-79	0.892817	0.436	0.345	3.33139e-74	0	Tmem50b
0	0.892216	0.996	0.956	0	0	Iqgap1
8.64293e-186	0.887887	0.659	0.521	2.91232e-181	0	Mapk3
0	0.886365	0.814	0.584	0	0	Glrx
0	0.885891	0.992	0.75	0	0	Pglyrp1
7.26126e-94	0.885424	0.518	0.397	2.44675e-89	0	Plekhg1
0	0.883918	0.968	0.851	0	0	Kdm7a
1.07206e-209	0.881778	0.719	0.553	3.61241e-205	0	Klf7
0	0.881481	1	0.996	0	0	S100a9
9.44497e-140	0.880372	0.574	0.437	3.18258e-135	0	Plekhg3
0	0.877671	0.713	0.378	0	0	Emilin2
0	0.877015	0.963	0.864	0	0	Picalm
1.17847e-274	0.876032	0.779	0.617	3.97097e-270	0	Pbxip1
0	0.875825	0.987	0.813	0	0	Myo1f
3.78979e-188	0.873237	0.597	0.403	1.27701e-183	0	Arfip1
3.97219e-125	0.872558	0.575	0.464	1.33847e-120	0	Tmem170b
7.70302e-153	0.871049	0.478	0.296	2.59561e-148	0	Bmpr1a
3.9466e-280	0.871019	0.743	0.539	1.32984e-275	0	Pfkfb4
0	0.869155	0.96	0.863	0	0	Ostf1
6.99896e-93	0.868274	0.478	0.37	2.35837e-88	0	Sidt2
0	0.86802	0.902	0.732	0	0	Gpsm3
0	0.868015	0.902	0.715	0	0	Zyx
0	0.867758	0.971	0.893	0	0	Myl12b
1.39571e-157	0.866038	0.658	0.544	4.70297e-153	0	Zdhhc3
4.50615e-276	0.865458	0.82	0.707	1.51839e-271	0	Asxl1
6.77764e-64	0.865196	0.398	0.308	2.28379e-59	0	Dnmbp
0	0.864855	0.951	0.805	0	0	Sh3glb1
2.27253e-267	0.864623	0.822	0.697	7.6575e-263	0	Znrf1
7.52544e-289	0.863398	0.813	0.649	2.53577e-284	0	Hpcal1
7.80917e-193	0.862675	0.691	0.546	2.63138e-188	0	Mafg
0	0.85602	0.871	0.712	0	0	AB124611
1.01333e-262	0.854866	0.753	0.578	3.41452e-258	0	Tnfrsf1a
3.78769e-228	0.853233	0.766	0.651	1.2763e-223	0	Samd9l
2.69659e-78	0.851459	0.294	0.179	9.08644e-74	0	ENSMUSG00000121485
1.10859e-271	0.851076	0.769	0.555	3.73549e-267	0	Slc22a15
0	0.850414	0.742	0.431	0	0	Mrgpra2b
3.59907e-109	0.850245	0.48	0.351	1.21274e-104	0	Carhsp1
1.33442e-91	0.850245	0.518	0.424	4.49646e-87	0	Osbpl2
0	0.848985	0.851	0.676	0	0	Klf6
0	0.847722	0.956	0.874	0	0	Diaph1
2.15625e-87	0.847576	0.425	0.305	7.2657e-83	0	Optn
0	0.843499	0.853	0.69	0	0	Slc6a6
6.97157e-102	0.843475	0.527	0.428	2.34914e-97	0	Mfsd14a
0	0.840305	0.92	0.688	0	0	Selplg
6.0743e-191	0.839422	0.67	0.495	2.0468e-186	0	Jdp2
1.48884e-72	0.839302	0.525	0.458	5.0168e-68	0	Cep85l
4.66557e-278	0.83915	0.798	0.671	1.57211e-273	0	Ppp1r18
3.27227e-161	0.838365	0.627	0.452	1.10262e-156	0	F5
1.19297e-36	0.838219	0.285	0.22	4.01984e-32	0	Borcs6
9.1003e-36	0.837873	0.325	0.269	3.06644e-31	0	Rnf25
8.74082e-127	0.833947	0.639	0.545	2.94531e-122	0	Fam117b
4.90536e-151	0.831704	0.669	0.504	1.65291e-146	0	Hsd11b1
0	0.82893	0.854	0.725	0	0	Cyb5r4
0	0.825755	0.804	0.603	0	0	Ypel3
8.01938e-267	0.823081	0.796	0.684	2.70221e-262	0	Cdc42se1
0	0.820546	0.885	0.789	0	0	Atp11b
4.59231e-270	0.820479	0.737	0.474	1.54742e-265	0	Tpm4
0	0.820095	0.99	0.913	0	0	Nedd9
0	0.820068	0.992	0.952	0	0	Myh9
0	0.820049	0.947	0.875	0	0	Capza1
2.83935e-189	0.816512	0.662	0.513	9.56749e-185	0	Card19
1.37821e-126	0.815973	0.602	0.504	4.64401e-122	0	Cmtr1
1.93767e-190	0.815752	0.698	0.57	6.52918e-186	0	Wbp1l
2.50898e-220	0.814364	0.751	0.618	8.45425e-216	0	Orai1
4.14534e-95	0.813872	0.503	0.386	1.39682e-90	0	Cep19
0	0.813604	0.976	0.865	0	0	Pag1
0	0.812407	0.971	0.893	0	0	Arpc5
0	0.811944	0.922	0.767	0	0	Sat1
2.23289e-47	0.811641	0.374	0.307	7.52396e-43	0	Mocs1
2.03806e-226	0.806998	0.686	0.421	6.86746e-222	0	Itgb2l
1.44108e-266	0.804147	0.822	0.694	4.85588e-262	0	Lrrfip2
5.29438e-269	0.802509	0.712	0.486	1.78399e-264	0	Gfod1
0	0.801849	0.881	0.655	0	0	Pirb
3.80838e-54	0.801751	0.39	0.309	1.28327e-49	0	Smim3
2.44748e-178	0.800363	0.72	0.584	8.24702e-174	0	Scaper
1.52926e-90	0.800052	0.458	0.34	5.153e-86	0	Pilrb1
3.69517e-110	0.799888	0.578	0.466	1.24512e-105	0	Agl
1.68409e-71	0.799696	0.48	0.395	5.6747e-67	0	Hsd17b11
3.28578e-100	0.79895	0.558	0.456	1.10718e-95	0	Eid1
0	0.797392	0.955	0.679	0	0	Ipcef1
1.30135e-238	0.797283	0.738	0.556	4.38504e-234	0	Kdm6b
0	0.796259	0.904	0.633	0	0	Plek
2.5636e-259	0.793615	0.514	0.248	8.63831e-255	0	Jaml
0	0.792238	0.961	0.869	0	0	Cap1
2.92176e-237	0.789816	0.677	0.459	9.84515e-233	0	Tbc1d14
1.70997e-251	0.789645	0.442	0.198	5.76193e-247	0	Cd101
2.25183e-160	0.789479	0.691	0.579	7.58775e-156	0	Pnpla8
5.2329e-78	0.789249	0.496	0.408	1.76328e-73	0	Ipmk
1.44278e-39	0.789152	0.306	0.233	4.86158e-35	0	Dubr
0	0.788618	0.868	0.739	0	0	Rhog
5.25975e-218	0.787232	0.749	0.528	1.77233e-213	0	Gsdme
3.34165e-75	0.786689	0.47	0.38	1.126e-70	0	Rnf34
8.65065e-180	0.785175	0.719	0.587	2.91492e-175	0	Lmtk2
4.67844e-85	0.784726	0.506	0.4	1.57645e-80	0	Fhip1b
0	0.783724	0.971	0.854	0	0	Skap2
0	0.78304	0.9	0.818	0	0	Riok3
4.70978e-208	0.78231	0.68	0.509	1.58701e-203	0	2310001H17Rik
3.59699e-72	0.781671	0.426	0.327	1.21204e-67	0	Phyh
4.85636e-46	0.779041	0.43	0.364	1.6364e-41	0	Pld1
1.07055e-81	0.778216	0.464	0.34	3.60732e-77	0	Klf5
4.51212e-118	0.777702	0.616	0.515	1.5204e-113	0	Orai2
3.21801e-280	0.777272	0.839	0.6	1.08434e-275	0	Clec4a2
0	0.777172	0.895	0.803	0	0	Stk38
1.70735e-140	0.775832	0.624	0.491	5.7531e-136	0	Sema4a
0	0.77374	0.941	0.812	0	0	Evi2b
0	0.773395	0.938	0.852	0	0	Hipk1
0	0.772908	1	0.991	0	0	S100a8
3.86197e-190	0.772543	0.748	0.609	1.30133e-185	0	Arid3a
4.21851e-111	0.76941	0.601	0.466	1.42147e-106	0	Ntng2
0	0.768709	0.862	0.64	0	0	Cebpd
0	0.767436	0.941	0.799	0	0	Pkm
0	0.767434	0.914	0.823	0	0	Lrrfip1
6.97926e-209	0.767252	0.71	0.549	2.35173e-204	0	Bach1
1.49437e-153	0.766832	0.662	0.529	5.03543e-149	0	Plin2
6.80175e-287	0.766778	0.85	0.712	2.29192e-282	0	Rab5if
0	0.763701	0.49	0.205	0	0	Dusp1
6.09106e-43	0.76263	0.457	0.415	2.05244e-38	0	Eif4e3
2.01058e-298	0.761849	0.836	0.602	6.77484e-294	0	Gpr141
6.34197e-179	0.761699	0.736	0.605	2.13699e-174	0	Inpp4a
2.42431e-134	0.761678	0.614	0.481	8.16895e-130	0	Ampd3
0	0.761611	0.951	0.689	0	0	Ifitm6
2.91081e-117	0.760665	0.586	0.472	9.80826e-113	0	Tcn2
8.36378e-171	0.758135	0.722	0.571	2.81826e-166	0	G6pdx
7.21885e-65	0.757554	0.519	0.46	2.43246e-60	0	Asnsd1
0	0.756881	0.926	0.739	0	0	Ifitm2
5.44834e-27	0.756672	0.33	0.284	1.83587e-22	0	B4galt3
6.26921e-23	0.756221	0.311	0.268	2.11247e-18	0	Wdtc1
3.82311e-266	0.755783	0.847	0.674	1.28823e-261	0	Hck
5.88757e-158	0.755621	0.702	0.615	1.98388e-153	0	Azin1
3.8327e-78	0.753431	0.426	0.307	1.29147e-73	0	Ralgps1
2.60926e-11	0.752949	0.25	0.231	8.79217e-07	0	Trappc14
9.6993e-149	0.752292	0.737	0.623	3.26827e-144	0	Stxbp5
9.47627e-25	0.749633	0.313	0.272	3.19312e-20	0	Oaz2
0	0.749458	0.996	0.842	0	0	Tyrobp
9.84389e-37	0.748719	0.362	0.304	3.317e-32	0	Prkaa1
3.68453e-57	0.747496	0.416	0.329	1.24154e-52	0	Tdrd7
7.4093e-41	0.746547	0.33	0.259	2.49664e-36	0	Zxdc
6.21695e-94	0.74543	0.524	0.392	2.09486e-89	0	Adgrg3
0	0.744516	0.977	0.865	0	0	Gm26740
8.50022e-212	0.742359	0.776	0.648	2.86423e-207	0	Pstpip1
0	0.742232	0.876	0.748	0	0	Map1lc3b
1.09537e-49	0.742145	0.402	0.326	3.69096e-45	0	Rnf44
0	0.740784	0.874	0.76	0	0	Atp6v1g1
0	0.739809	0.985	0.936	0	0	Cmip
0	0.73807	0.917	0.853	0	0	Tut7
0	0.738057	0.994	0.871	0	0	Sorl1
3.71256e-11	0.737749	0.253	0.23	1.25098e-06	0	C1rl
0	0.736592	0.934	0.708	0	0	F630028O10Rik
0	0.735701	0.855	0.726	0	0	Atg3
8.96218e-107	0.734685	0.58	0.481	3.0199e-102	0	Tprgl
6.62816e-17	0.734487	0.255	0.22	2.23343e-12	0	Arl11
2.16633e-304	0.734385	0.856	0.6	7.29968e-300	0	Lmnb1
2.15347e-132	0.733636	0.508	0.335	7.25633e-128	0	Rara
1.36318e-292	0.73334	0.901	0.804	4.59337e-288	0	Phf21a
0	0.729361	0.951	0.863	0	0	Mcl1
3.92948e-216	0.728825	0.797	0.687	1.32408e-211	0	Tnrc18
0	0.728673	0.942	0.809	0	0	Gpi1
1.2433e-154	0.726641	0.683	0.524	4.18941e-150	0	Rinl
3.74958e-217	0.722501	0.354	0.147	1.26346e-212	0	4732465J04Rik
0	0.720328	0.901	0.722	0	0	Notch2
6.97098e-132	0.719208	0.738	0.684	2.34894e-127	0	Clasp1
7.14014e-260	0.718611	0.824	0.678	2.40594e-255	0	Klf3
1.24422e-180	0.718166	0.734	0.58	4.19253e-176	0	Cdkn2d
1.76717e-34	0.715405	0.283	0.216	5.95466e-30	0	Gm45894
0	0.712921	0.94	0.805	0	0	Slfn2
1.53587e-207	0.712125	0.786	0.678	5.17526e-203	0	Dennd5a
2.60335e-275	0.710331	0.509	0.24	8.77225e-271	0	Pde7b
7.04018e-307	0.709929	0.9	0.56	2.37226e-302	0	Cd177
7.24399e-192	0.709562	0.333	0.141	2.44093e-187	0	H2-Q10
3.80901e-121	0.709549	0.613	0.493	1.28348e-116	0	Dennd1c
1.18419e-46	0.709429	0.443	0.382	3.99024e-42	0	Hhex
4.99585e-191	0.708211	0.743	0.545	1.6834e-186	0	Agap1
8.86412e-202	0.708178	0.742	0.584	2.98685e-197	0	Csf2rb
0	0.707868	0.994	0.96	0	0	Actg1
8.3567e-275	0.706702	0.818	0.636	2.81587e-270	0	Iqsec1
1.82898e-119	0.705984	0.617	0.505	6.16294e-115	0	Tle3
0	0.705552	0.972	0.869	0	0	Lsp1
0	0.7054	0.982	0.645	0	0	Wfdc21
3.72921e-126	0.704817	0.636	0.525	1.2566e-121	0	Trim12c
1.26222e-53	0.704366	0.487	0.434	4.25317e-49	0	9530068E07Rik
4.79271e-48	0.703299	0.426	0.364	1.61495e-43	0	Pbx2
3.79509e-122	0.703196	0.509	0.357	1.27879e-117	0	Gm39556
8.85704e-114	0.701827	0.623	0.523	2.98447e-109	0	Hbp1
0	0.699784	0.928	0.739	0	0	Neat1
1.28081e-90	0.698215	0.426	0.289	4.31581e-86	0	Ell2
1.14653e-243	0.697701	0.83	0.554	3.86336e-239	0	Trem3
0	0.697641	0.934	0.799	0	0	Fry
2.15736e-75	0.69735	0.357	0.243	7.26945e-71	0	1600010M07Rik
7.39035e-109	0.696066	0.62	0.527	2.49025e-104	0	Zdhhc18
5.34113e-28	0.696061	0.333	0.283	1.79975e-23	0	Arhgap23
0	0.695329	0.976	0.912	0	0	Rac2
2.83935e-153	0.694658	0.705	0.555	9.56746e-149	0	Hcst
5.36523e-183	0.694083	0.743	0.592	1.80787e-178	0	Sema4d
3.72058e-187	0.693584	0.771	0.633	1.25369e-182	0	Rab31
4.73294e-08	0.693476	0.257	0.245	0.00159481	0	Cmpk2
1.4052e-116	0.693159	0.62	0.513	4.73498e-112	0	Pik3cg
9.5506e-14	0.692933	0.253	0.224	3.21817e-09	0	6530402F18Rik
1.68548e-57	0.692054	0.458	0.378	5.67939e-53	0	Ebi3
4.49296e-83	0.692005	0.583	0.51	1.51395e-78	0	Rnf167
1.01868e-33	0.691399	0.375	0.316	3.43254e-29	0	Pals1
8.95965e-209	0.690578	0.793	0.669	3.01904e-204	0	Ptpn12
4.03323e-38	0.689513	0.333	0.263	1.35904e-33	0	Gpr65
0	0.689491	0.754	0.445	0	0	Gcnt2
1.16415e-87	0.689376	0.581	0.497	3.92271e-83	0	Rassf5
0	0.688711	0.945	0.8	0	0	Samhd1
1.40589e-234	0.688008	0.826	0.71	4.73727e-230	0	Map3k3
3.69989e-165	0.687234	0.724	0.605	1.24672e-160	0	Rnf13
3.51491e-127	0.687048	0.643	0.525	1.18439e-122	0	Arap1
0	0.6868	0.998	0.99	0	0	Tmsb4x
4.57153e-227	0.686685	0.847	0.744	1.54042e-222	0	Ogt
0	0.686085	0.951	0.655	0	0	Syne1
1.68445e-24	0.685491	0.372	0.336	5.67592e-20	0	Qsox1
2.25472e-38	0.683036	0.262	0.185	7.59749e-34	0	Gm32401
0	0.682239	0.894	0.705	0	0	Ctsd
1.62417e-209	0.681691	0.783	0.589	5.47281e-205	0	Gng2
2.24738e-146	0.678688	0.679	0.523	7.57277e-142	0	Kdm5b
1.04647e-303	0.678306	0.834	0.587	3.52619e-299	0	Cebpb
3.07256e-115	0.677008	0.65	0.546	1.03533e-110	0	Treml2
0	0.676672	0.934	0.831	0	0	Rbms1
1.67941e-234	0.674746	0.85	0.767	5.65895e-230	0	Gnai3
6.88971e-292	0.674504	0.891	0.781	2.32156e-287	0	Lbr
0	0.674303	0.965	0.81	0	0	Spi1
7.44818e-77	0.673743	0.384	0.257	2.50974e-72	0	Trib1
4.56221e-214	0.673389	0.863	0.792	1.53728e-209	0	Mapk14
7.60268e-12	0.672426	0.293	0.28	2.5618e-07	0	Dynlt1f
0	0.671368	0.961	0.855	0	0	Gmfg
2.6502e-185	0.670875	0.761	0.594	8.9301e-181	0	Capg
4.64014e-152	0.670839	0.725	0.619	1.56354e-147	0	Cdc42ep3
4.59519e-35	0.669004	0.341	0.275	1.5484e-30	0	Elp1
1.50355e-264	0.668891	0.887	0.818	5.06637e-260	0	Cop1
1.15524e-57	0.667738	0.353	0.255	3.89269e-53	0	H2-T24
2.3053e-171	0.667194	0.74	0.625	7.76793e-167	0	Foxo3
4.73357e-63	0.666779	0.491	0.416	1.59502e-58	0	Ubap1
2.13132e-83	0.666584	0.374	0.242	7.18169e-79	0	Myadm
1.24043e-252	0.666218	0.871	0.623	4.17974e-248	0	Ckap4
1.37994e-73	0.66528	0.579	0.519	4.64986e-69	0	Mtmr6
1.89044e-144	0.664751	0.691	0.582	6.37002e-140	0	Rell1
2.92178e-14	0.663957	0.273	0.242	9.84522e-10	0	Flvcr1
4.37105e-67	0.662615	0.281	0.171	1.47287e-62	0	Nlrp3
2.86145e-56	0.662333	0.468	0.39	9.64193e-52	0	Rab32
3.81585e-133	0.661553	0.742	0.675	1.28579e-128	0	Slmap
5.10346e-157	0.661515	0.743	0.608	1.71966e-152	0	Sun2
1.13532e-209	0.660572	0.773	0.634	3.82558e-205	0	Pnpla7
1.28892e-17	0.660452	0.302	0.265	4.34315e-13	0	Purg
5.81369e-60	0.660432	0.496	0.428	1.95898e-55	0	Gm56878
3.29743e-27	0.659327	0.299	0.244	1.1111e-22	0	Tuba1a
1.93191e-72	0.658363	0.61	0.555	6.50976e-68	0	Snx27
7.08906e-66	0.65775	0.554	0.494	2.38873e-61	0	Rchy1
8.33757e-94	0.657554	0.585	0.496	2.80943e-89	0	Eif4ebp1
2.19451e-87	0.656849	0.633	0.533	7.39462e-83	0	Gbe1
9.46982e-59	0.656679	0.516	0.45	3.19095e-54	0	AI467606
1.31617e-26	0.655664	0.386	0.349	4.43498e-22	0	Acot9
0	0.655416	0.987	0.941	0	0	Gnai2
1.55477e-16	0.653402	0.345	0.324	5.23894e-12	0	Slc35e1
5.44645e-160	0.652919	0.757	0.594	1.83523e-155	0	Pstpip2
0	0.651971	0.982	0.944	0	0	Tnrc6b
0	0.651841	0.948	0.826	0	0	Cotl1
4.8298e-103	0.650228	0.669	0.603	1.62745e-98	0	Cept1
2.02048e-260	0.649762	0.874	0.788	6.80822e-256	0	Ptpn1
3.25998e-15	0.649111	0.287	0.256	1.09848e-10	0	Shkbp1
1.12911e-28	0.648121	0.39	0.346	3.80464e-24	0	Slc31a2
2.04325e-153	0.645943	0.755	0.659	6.88494e-149	0	Fgd3
3.09231e-267	0.645171	0.87	0.764	1.04198e-262	0	Resf1
0	0.642125	0.712	0.364	0	0	Tgfbi
1.04909e-73	0.641245	0.362	0.244	3.535e-69	0	Fam114a1
5.79274e-254	0.63737	0.675	0.437	1.95192e-249	0	Rnf149
0	0.636196	0.958	0.745	0	0	Ifitm3
1.00174e-190	0.63585	0.82	0.686	3.37547e-186	0	Ogfrl1
9.63353e-55	0.635611	0.423	0.322	3.24612e-50	0	Ppp1r42
3.19422e-44	0.635482	0.45	0.393	1.07632e-39	0	Rgs14
1.00671e-82	0.635004	0.585	0.503	3.3922e-78	0	Notch1
5.47267e-198	0.634753	0.829	0.661	1.84407e-193	0	Dock5
8.58154e-198	0.632877	0.799	0.659	2.89163e-193	0	Prex1
4.50791e-71	0.632376	0.612	0.564	1.51898e-66	0	Ppp4r1
1.01803e-151	0.631271	0.76	0.67	3.43036e-147	0	N4bp1
3.81526e-17	0.629967	0.332	0.304	1.28559e-12	0	Tfe3
2.2772e-29	0.629954	0.393	0.34	7.67326e-25	0	Tbc1d2
0	0.629669	0.966	0.853	0	0	Txn1
3.83115e-60	0.62929	0.484	0.408	1.29094e-55	0	Midn
9.04206e-101	0.627647	0.579	0.453	3.04681e-96	0	Tbc1d10c
2.9088e-236	0.627124	0.85	0.762	9.80149e-232	0	Hcls1
1.24031e-46	0.62439	0.431	0.358	4.17936e-42	0	Khnyn
0	0.623858	0.943	0.879	0	0	Phf20l1
2.82405e-137	0.623378	0.711	0.565	9.51591e-133	0	Dgkg
0	0.623211	0.984	0.735	0	0	Hp
1.14613e-52	0.62266	0.548	0.501	3.862e-48	0	Prkag1
1.87491e-117	0.621995	0.684	0.568	6.31771e-113	0	Fes
1.72756e-103	0.621187	0.651	0.561	5.82119e-99	0	Inpp5a
3.25013e-13	0.619843	0.271	0.244	1.09516e-08	0	Mical1
1.91542e-275	0.619379	0.852	0.723	6.4542e-271	0	Ube2h
9.70698e-93	0.618912	0.689	0.596	3.27086e-88	0	Rffl
0	0.618471	0.983	0.85	0	0	Prdx5
3.51507e-33	0.618331	0.482	0.451	1.18444e-28	0	Abca7
4.46515e-161	0.617953	0.798	0.735	1.50458e-156	0	Sri
9.99921e-130	0.613744	0.707	0.558	3.36933e-125	0	Pde2a
0	0.613714	0.985	0.671	0	0	Csf3r
8.43215e-184	0.613621	0.825	0.772	2.8413e-179	0	Mbd2
1.66536e-15	0.613473	0.373	0.356	5.6116e-11	0	Aldh3a2
3.24559e-83	0.613322	0.661	0.609	1.09363e-78	0	Dcaf12
1.84436e-83	0.611858	0.513	0.395	6.21475e-79	0	Nfkbiz
2.07794e-160	0.611256	0.791	0.671	7.00181e-156	0	Chd7
1.22575e-249	0.610453	0.901	0.767	4.13029e-245	0	Flna
8.334e-198	0.609198	0.855	0.773	2.80822e-193	0	Limd2
1.78609e-30	0.606967	0.49	0.475	6.01841e-26	0	Maea
0	0.606789	0.917	0.769	0	0	Mrpl33
1.52782e-190	0.60595	0.878	0.776	5.14813e-186	0	Gnaq
6.35922e-105	0.604253	0.681	0.604	2.1428e-100	0	Kif2a
8.08238e-220	0.60417	0.872	0.787	2.72344e-215	0	Stat3
3.69422e-142	0.603927	0.767	0.653	1.24481e-137	0	Gng12
1.28906e-120	0.603482	0.731	0.631	4.3436e-116	0	Wdfy2
1.8433e-74	0.601409	0.568	0.473	6.21117e-70	0	Aldh3b1
1.14333e-139	0.599742	0.788	0.725	3.85257e-135	0	Usp3
2.68038e-99	0.599644	0.502	0.354	9.03182e-95	0	Themis2
9.23693e-157	0.599415	0.77	0.619	3.11248e-152	0	Map4k4
4.89041e-293	0.598128	0.934	0.856	1.64787e-288	0	Rcsd1
1.76772e-17	0.596847	0.361	0.334	5.95651e-13	0	Inpp1
0	0.596734	0.989	0.922	0	0	Cd52
6.25453e-78	0.5956	0.586	0.504	2.10753e-73	0	Irak4
7.44949e-09	0.594563	0.317	0.309	0.000251018	0	Galc
1.00111e-97	0.594383	0.445	0.3	3.37335e-93	0	Ets2
0	0.593012	0.956	0.88	0	0	Gabarap
4.62215e-41	0.59299	0.551	0.51	1.55748e-36	0	Trappc9
2.5946e-40	0.592632	0.45	0.397	8.74277e-36	0	Slc66a2
0	0.591762	0.981	0.928	0	0	Dock8
7.91838e-75	0.591719	0.402	0.285	2.66818e-70	0	Tbxas1
6.80088e-68	0.591308	0.468	0.359	2.29162e-63	0	Siglece
0	0.588748	0.998	0.96	0	0	Arhgap15
2.06047e-23	0.586203	0.338	0.29	6.94296e-19	0	Eepd1
0	0.586194	0.972	0.749	0	0	Fyb
1.21397e-26	0.586041	0.469	0.45	4.09061e-22	0	Tbc1d10b
5.98016e-67	0.585751	0.497	0.392	2.01507e-62	0	Cnr2
1.65284e-52	0.585674	0.551	0.49	5.56942e-48	0	Rnf141
4.0772e-27	0.585261	0.361	0.309	1.37385e-22	0	Ccng2
6.169e-19	0.583963	0.371	0.345	2.0787e-14	0	Acox3
5.95437e-11	0.58371	0.319	0.306	2.00638e-06	0	Cln5
1.28801e-76	0.583319	0.61	0.525	4.34008e-72	0	Map4k2
4.60631e-244	0.582685	0.868	0.784	1.55214e-239	0	Rab7
1.71517e-56	0.582668	0.556	0.488	5.77944e-52	0	Chst12
6.8541e-30	0.582381	0.439	0.398	2.30956e-25	0	Ccdc88b
6.7112e-167	0.580986	0.872	0.8	2.26141e-162	0	Lims1
5.6317e-290	0.580902	0.952	0.759	1.89766e-285	0	Ncf1
1.58897e-268	0.580009	0.904	0.828	5.35418e-264	0	Herc4
2.57895e-07	0.579364	0.256	0.24	0.00869002	0	Prickle3
3.17601e-51	0.579148	0.558	0.485	1.07019e-46	0	Flot2
3.31366e-53	0.578751	0.457	0.37	1.11657e-48	0	Smad3
4.83511e-35	0.577158	0.497	0.468	1.62924e-30	0	Stxbp2
8.18565e-35	0.577133	0.514	0.476	2.75824e-30	0	Ints6l
2.37021e-164	0.576087	0.823	0.738	7.98665e-160	0	Ppp1r2
1.12969e-224	0.576075	0.829	0.653	3.8066e-220	0	Sirpa
1.33719e-22	0.575432	0.408	0.372	4.5058e-18	0	Amn1
8.73441e-166	0.575	0.824	0.681	2.94315e-161	0	Rab27a
1.1671e-157	0.574225	0.78	0.633	3.93266e-153	0	Cask
3.49218e-50	0.573358	0.527	0.479	1.17672e-45	0	Fbxl3
4.70445e-21	0.57248	0.429	0.408	1.58521e-16	0	Camk2g
8.88831e-45	0.571624	0.527	0.476	2.995e-40	0	Kif1b
1.35262e-150	0.571478	0.806	0.75	4.55777e-146	0	Rb1cc1
1.13519e-129	0.571379	0.794	0.656	3.82513e-125	0	Mcu
1.14021e-280	0.571238	0.813	0.6	3.84204e-276	0	Entpd1
3.97768e-11	0.570968	0.283	0.263	1.34032e-06	0	Atg9a
0	0.570951	0.871	0.548	0	0	Slfn4
3.88257e-122	0.570024	0.758	0.638	1.30827e-117	0	Lmo4
4.811e-38	0.569127	0.302	0.224	1.62111e-33	0	Rgs3
1.45008e-34	0.568948	0.495	0.463	4.8862e-30	0	Abhd2
0	0.568868	0.983	0.917	0	0	Arpc1b
1.21592e-247	0.568563	0.87	0.68	4.09716e-243	0	Cytip
1.16848e-239	0.568477	0.919	0.672	3.93729e-235	0	Plbd1
1.59496e-19	0.568359	0.365	0.329	5.37436e-15	0	Ifi27
0	0.566408	0.92	0.64	0	0	Cd9
8.23497e-87	0.565161	0.661	0.568	2.77486e-82	0	Soat1
3.38993e-55	0.56362	0.57	0.516	1.14227e-50	0	Heca
1.4331e-53	0.563309	0.558	0.487	4.82896e-49	0	Mvb12b
4.93002e-54	0.562629	0.555	0.486	1.66122e-49	0	Ralb
1.82212e-111	0.561962	0.798	0.735	6.13983e-107	0	Stim1
2.23433e-239	0.561776	0.919	0.764	7.5288e-235	0	Ptpre
1.62648e-48	0.561413	0.483	0.417	5.48059e-44	0	Mboat7
2.25475e-195	0.561295	0.843	0.77	7.5976e-191	0	Ube2b
9.45809e-87	0.561167	0.66	0.604	3.187e-82	0	Slain2
6.45861e-93	0.559389	0.6	0.488	2.17629e-88	0	Smpdl3a
0	0.558988	0.986	0.937	0	0	Itm2b
1.45767e-30	0.558954	0.473	0.435	4.91175e-26	0	Nfic
9.05042e-69	0.558301	0.631	0.567	3.04963e-64	0	Arhgap9
0	0.558251	0.93	0.793	0	0	Xylt1
2.71013e-89	0.554439	0.669	0.562	9.13206e-85	0	Atxn1
4.87072e-49	0.554115	0.48	0.414	1.64124e-44	0	Cpeb2
1.3314e-123	0.553498	0.739	0.654	4.48629e-119	0	Trim12a
9.26018e-270	0.551757	0.511	0.23	3.12031e-265	0	Sirpb1b
1.64523e-47	0.551218	0.541	0.495	5.54375e-43	0	Crlf2
9.0129e-09	0.549587	0.343	0.339	0.000303699	0	Pak1
3.0342e-58	0.549368	0.612	0.57	1.0224e-53	0	Ppp1r15b
5.79938e-57	0.549348	0.589	0.534	1.95416e-52	0	Hif1a
5.35182e-44	0.546964	0.465	0.389	1.80335e-39	0	Pik3r6
1.12102e-09	0.546734	0.383	0.385	3.77739e-05	0	Osbpl11
4.72815e-223	0.545385	0.866	0.793	1.5932e-218	0	Smap2
1.99954e-16	0.544138	0.376	0.355	6.73766e-12	0	Fbxo33
1.94354e-64	0.543923	0.554	0.462	6.54894e-60	0	Atp7a
1.23692e-48	0.54371	0.542	0.476	4.16793e-44	0	Ppm1m
1.89675e-174	0.54277	0.873	0.664	6.39128e-170	0	Igsf6
1.82948e-140	0.541005	0.813	0.737	6.16462e-136	0	Cdk17
1.01842e-51	0.540433	0.569	0.514	3.43167e-47	0	Ier2
9.31963e-25	0.540138	0.357	0.305	3.14034e-20	0	Pcmtd2
1.1786e-70	0.539934	0.603	0.545	3.97142e-66	0	Fam32a
0	0.539105	0.977	0.905	0	0	Gapdh
6.47477e-15	0.53903	0.345	0.325	2.18174e-10	0	Fam122a
0	0.538983	0.989	0.94	0	0	Coro1a
8.67826e-37	0.53876	0.512	0.485	2.92422e-32	0	Cd164
2.54756e-15	0.538416	0.385	0.367	8.58427e-11	0	Stx17
1.74448e-167	0.537745	0.799	0.701	5.8782e-163	0	Arhgap25
4.51146e-208	0.537738	0.818	0.667	1.52018e-203	0	Btg2
4.50158e-50	0.537701	0.626	0.599	1.51685e-45	0	Snx13
5.03826e-71	0.536809	0.662	0.601	1.69769e-66	0	Pdlim5
1.57972e-80	0.536259	0.659	0.578	5.32301e-76	0	Gtdc1
1.40977e-41	0.535344	0.416	0.329	4.75035e-37	0	Mgat4a
7.94872e-20	0.534964	0.456	0.444	2.6784e-15	0	Nek9
2.44684e-08	0.534166	0.272	0.255	0.000824486	0	Pdlim2
4.36794e-132	0.532226	0.783	0.694	1.47182e-127	0	Reep3
0	0.529939	0.998	0.993	0	0	Actb
1.62709e-20	0.529087	0.403	0.374	5.48265e-16	0	Zbtb7b
2.28016e-47	0.52903	0.602	0.543	7.68322e-43	0	Hacd2
1.5968e-30	0.528842	0.438	0.39	5.38059e-26	0	Arrb1
0	0.528756	0.985	0.95	0	0	Arpc2
1.10591e-20	0.527828	0.422	0.399	3.72648e-16	0	Scyl2
3.86573e-98	0.527341	0.684	0.59	1.3026e-93	0	Stap1
1.37533e-21	0.527249	0.336	0.291	4.6343e-17	0	Ublcp1
5.62646e-102	0.52612	0.704	0.589	1.89589e-97	0	Csf2ra
1.37397e-50	0.525753	0.554	0.497	4.62974e-46	0	Kif21b
8.62577e-216	0.524725	0.834	0.541	2.90654e-211	0	Ly6a2
0.000228698	0.523789	0.295	0.301	1	0	Zfyve27
0	0.523682	0.982	0.94	0	0	Celf2
0	0.523483	0.985	0.954	0	0	H2-D1
0	0.523353	0.982	0.94	0	0	Ppp3ca
6.03272e-10	0.523212	0.266	0.24	2.03278e-05	0	Zfyve1
3.30466e-08	0.521941	0.271	0.255	0.00111354	0	Atg2a
1.0143e-19	0.519975	0.351	0.314	3.4178e-15	0	Furin
2.40489e-293	0.519516	0.956	0.71	8.10353e-289	0	Lgals3
2.74059e-68	0.518954	0.398	0.288	9.2347e-64	0	Ptafr
1.01283e-294	0.518204	0.973	0.918	3.41282e-290	0	Ankrd44
8.18579e-58	0.51798	0.591	0.541	2.75828e-53	0	Mob3a
1.82066e-100	0.516942	0.682	0.521	6.13488e-96	0	Nhsl2
1.81721e-199	0.516417	0.883	0.792	6.12328e-195	0	Map3k5
1.39934e-177	0.515878	0.9	0.811	4.71523e-173	0	Rnf130
0	0.514667	0.997	0.96	0	0	Ptprc
5.68436e-299	0.514242	0.96	0.938	1.9154e-294	0	Ncor1
5.88473e-86	0.514238	0.581	0.466	1.98292e-81	0	Zfp36
8.60313e-157	0.514	0.893	0.766	2.89891e-152	0	Nin
1.19991e-39	0.513927	0.582	0.548	4.04323e-35	0	Cdc14a
2.69595e-85	0.513811	0.572	0.402	9.08429e-81	0	Slco4c1
1.82893e-220	0.513119	0.936	0.889	6.16275e-216	0	Ppp2r5a
4.59829e-15	0.512757	0.414	0.408	1.54944e-10	0	Pet100
3.35117e-11	0.511235	0.34	0.328	1.12921e-06	0	S1pr4
2.76102e-19	0.51123	0.388	0.355	9.30354e-15	0	Dlgap4
1.35462e-29	0.510896	0.448	0.401	4.56453e-25	0	Chm
4.07145e-48	0.510153	0.43	0.362	1.37192e-43	0	Gclm
3.92236e-13	0.50875	0.361	0.346	1.32168e-08	0	Ccndbp1
6.5332e-10	0.508727	0.351	0.339	2.20143e-05	0	Zfyve26
1.03402e-97	0.508008	0.756	0.708	3.48424e-93	0	Zmynd11
6.84698e-58	0.507156	0.538	0.462	2.30716e-53	0	Cd82
9.42024e-32	0.505485	0.519	0.496	3.17424e-27	0	Tmem127
3.42536e-93	0.505336	0.743	0.656	1.15421e-88	0	Pgk1
1.63174e-61	0.50495	0.659	0.605	5.4983e-57	0	Cklf
1.06572e-45	0.503766	0.567	0.527	3.59107e-41	0	Il16
1.20415e-28	0.502871	0.586	0.573	4.05749e-24	0	Copg2
5.33549e-98	0.502401	0.705	0.611	1.79785e-93	0	Ifngr2
1.43638e-91	0.501722	0.365	0.224	4.84003e-87	0	Arrdc3
0	0.501181	0.916	0.666	0	0	Tpd52
7.9505e-31	0.50097	0.518	0.496	2.679e-26	0	Rab4b
0	0.500892	0.992	0.971	0	0	Fth1
2.82231e-210	0.498548	0.751	0.492	9.51006e-206	0	Trps1
4.61597e-46	0.497469	0.621	0.59	1.5554e-41	0	Pacsin2
5.00642e-84	0.496091	0.744	0.686	1.68696e-79	0	Pdzd8
2.54573e-36	0.495986	0.552	0.522	8.57808e-32	0	Zyg11b
2.6871e-05	0.49311	0.334	0.343	0.905446	0	1600014C10Rik
1.00616e-90	0.492444	0.749	0.692	3.39037e-86	0	Gmip
2.10904e-260	0.491682	0.943	0.915	7.10663e-256	0	Rsrp1
3.98496e-202	0.491071	0.932	0.784	1.34277e-197	0	Tkt
0	0.490221	0.974	0.93	0	0	Apbb1ip
5.02075e-27	0.489549	0.427	0.385	1.69179e-22	0	Gramd1a
2.46063e-116	0.488603	0.79	0.753	8.29132e-112	0	Oga
5.37499e-31	0.487798	0.501	0.455	1.81116e-26	0	Slc25a24
2.77853e-15	0.487057	0.463	0.456	9.36253e-11	0	Klhl5
2.09447e-226	0.48664	0.958	0.876	7.05751e-222	0	Sem1
3.23095e-09	0.486496	0.38	0.38	0.00010887	0	Ctdsp2
2.15043e-73	0.486071	0.668	0.602	7.2461e-69	0	Snx20
1.80147e-238	0.485423	0.797	0.6	6.07022e-234	0	Snap23
7.12089e-67	0.485273	0.701	0.661	2.39945e-62	0	Insr
4.7962e-40	0.484118	0.546	0.515	1.61613e-35	0	Hapstr1
1.41827e-15	0.484002	0.453	0.442	4.77899e-11	0	Yaf2
8.97479e-91	0.482182	0.718	0.633	3.02415e-86	0	Dok3
8.58277e-226	0.481887	0.809	0.574	2.89205e-221	0	Retreg1
4.85421e-36	0.481226	0.529	0.498	1.63567e-31	0	Fuca1
5.86296e-104	0.481057	0.786	0.718	1.97558e-99	0	Atp6v1e1
6.5559e-67	0.480384	0.596	0.47	2.20908e-62	0	Clec5a
3.4142e-59	0.480116	0.675	0.622	1.15045e-54	0	Twf2
2.656e-44	0.479275	0.618	0.596	8.94965e-40	0	Rnf115
4.19615e-270	0.478416	0.987	0.819	1.41393e-265	0	Fcer1g
4.8905e-114	0.478011	0.836	0.801	1.6479e-109	0	Ralgapa1
3.27007e-41	0.477188	0.567	0.531	1.10188e-36	0	Zfp217
1.66598e-06	0.477061	0.27	0.258	0.0561369	0	Ell
0.00115314	0.475469	0.303	0.313	1	0	Mid1ip1
3.51342e-30	0.473553	0.561	0.551	1.18388e-25	0	Snx4
0	0.473293	0.985	0.954	0	0	Akap13
6.09693e-126	0.472471	0.798	0.708	2.05442e-121	0	Prkcd
0	0.47073	0.983	0.952	0	0	Actr3
2.31193e-11	0.470466	0.353	0.334	7.79029e-07	0	Lin54
1.60251e-51	0.470069	0.33	0.233	5.39983e-47	0	Trf
7.40213e-183	0.468728	0.891	0.746	2.49422e-178	0	Aldh2
1.9988e-122	0.46865	0.832	0.78	6.73514e-118	0	Rlf
1.01427e-147	0.467472	0.917	0.86	3.4177e-143	0	Dleu2
3.26069e-252	0.466387	0.485	0.216	1.09872e-247	0	Gm5150
3.6153e-77	0.466234	0.759	0.674	1.21821e-72	0	Rasa2
2.18933e-63	0.465704	0.636	0.546	7.37717e-59	0	Tcp11l2
1.17336e-58	0.465161	0.593	0.54	3.95374e-54	0	Sbno2
6.42049e-29	0.463002	0.483	0.45	2.16345e-24	0	Gdi1
3.42125e-32	0.462755	0.543	0.503	1.15283e-27	0	Spidr
1.00377e-236	0.46243	0.749	0.498	3.38229e-232	0	Cd300a
0.000835783	0.462219	0.262	0.262	1	0	Svip
3.2166e-13	0.461872	0.388	0.372	1.08387e-08	0	Tiparp
6.75354e-93	0.461612	0.712	0.612	2.27567e-88	0	Kctd12
1.98667e-25	0.46057	0.48	0.442	6.69428e-21	0	Acap1
1.14449e-49	0.46052	0.499	0.409	3.85647e-45	0	Zhx2
3.34482e-274	0.460471	0.97	0.938	1.12707e-269	0	Ppp1r12a
1.34321e-16	0.458886	0.42	0.404	4.52607e-12	0	Syap1
1.88689e-128	0.458702	0.801	0.743	6.35805e-124	0	Sdcbp
4.56267e-189	0.457582	0.924	0.894	1.53744e-184	0	Nsd3
1.2648e-58	0.456615	0.668	0.616	4.26187e-54	0	Efhd2
3.72237e-38	0.454549	0.403	0.331	1.25429e-33	0	Tlr4
3.57977e-08	0.454269	0.36	0.363	0.00120624	0	Ramac
1.53109e-227	0.453009	0.947	0.899	5.15918e-223	0	Arpc3
3.87689e-09	0.452386	0.412	0.422	0.000130636	0	Dhdds
2.4325e-57	0.451977	0.635	0.593	8.19657e-53	0	Akna
1.7939e-59	0.451099	0.69	0.661	6.04473e-55	0	Mindy2
0	0.449143	0.992	0.966	0	0	Ftl1
2.09023e-15	0.448601	0.494	0.501	7.04323e-11	0	Efcab14
4.40906e-05	0.448575	0.29	0.285	1	0	Cib2
5.60448e-48	0.448226	0.668	0.628	1.88848e-43	0	Pfkfb3
4.27508e-110	0.447073	0.846	0.791	1.44053e-105	0	Fis1
0.000194673	0.44555	0.282	0.281	1	0	Rnf185
4.23019e-120	0.445065	0.83	0.766	1.42541e-115	0	Stk10
1.17209e-06	0.443806	0.277	0.266	0.0394947	0	Nfil3
4.95717e-290	0.443755	0.974	0.953	1.67037e-285	0	Ubb
1.03616e-268	0.443654	0.973	0.926	3.49146e-264	0	Baz2b
1.02719e-126	0.443386	0.902	0.851	3.46121e-122	0	Rtn3
1.36942e-16	0.443249	0.484	0.481	4.61441e-12	0	Pigx
2.40238e-15	0.443079	0.4	0.379	8.09506e-11	0	Sft2d2
4.6911e-99	0.442368	0.691	0.598	1.58071e-94	0	Itgal
8.17537e-07	0.442275	0.404	0.412	0.0275477	0	Gfpt1
3.43713e-20	0.44216	0.339	0.291	1.15818e-15	0	Chst15
3.73043e-33	0.442141	0.58	0.562	1.25701e-28	0	Dym
6.12656e-81	0.441214	0.766	0.705	2.0644e-76	0	Ccdc88c
1.00918e-16	0.440763	0.446	0.434	3.40052e-12	0	Peds1
8.65439e-157	0.440463	0.942	0.729	2.91618e-152	0	Igf1r
6.45856e-94	0.439152	0.72	0.619	2.17628e-89	0	Crebrf
9.5102e-05	0.435094	0.336	0.344	1	0	Klhl18
2.61587e-24	0.434839	0.543	0.529	8.81444e-20	0	Pcnx
1.043e-69	0.434803	0.692	0.612	3.51451e-65	0	Plec
1.91457e-96	0.434143	0.805	0.756	6.45133e-92	0	Ubl3
1.18001e-09	0.434105	0.348	0.332	3.97617e-05	0	Rfc2
2.42193e-09	0.433641	0.428	0.43	8.16093e-05	0	Dnaaf9
1.60559e-68	0.433625	0.497	0.369	5.4102e-64	0	Neurl3
2.45747e-37	0.432243	0.601	0.585	8.28069e-33	0	Senp2
0	0.431274	0.96	0.78	0	0	Fxyd5
1.58336e-226	0.431056	0.914	0.676	5.33527e-222	0	Ly6c2
1.00362e-08	0.430787	0.268	0.247	0.000338178	0	Gucd1
1.44951e-93	0.430017	0.771	0.633	4.88426e-89	0	Arrb2
3.75117e-79	0.428177	0.795	0.756	1.264e-74	0	Dazap2
1.22247e-05	0.426467	0.301	0.298	0.411924	0	Gapt
6.49518e-42	0.4254	0.538	0.491	2.18862e-37	0	Hdac4
1.76468e-122	0.425067	0.863	0.833	5.94625e-118	0	Dnm2
6.91656e-09	0.424866	0.388	0.391	0.00023306	0	Cers2
8.14707e-13	0.424776	0.276	0.242	2.74524e-08	0	Tmem184b
1.79746e-194	0.423789	0.947	0.913	6.05671e-190	0	Pak2
0.00277873	0.423687	0.292	0.303	1	0	Dhrs1
1.54991e-23	0.423149	0.549	0.538	5.22258e-19	0	Bbip1
4.05345e-13	0.422809	0.44	0.439	1.36585e-08	0	Cnppd1
2.1369e-23	0.421486	0.485	0.454	7.20051e-19	0	Bmt2
1.43049e-42	0.420628	0.708	0.704	4.82019e-38	0	Exoc6
1.98336e-207	0.419184	0.93	0.9	6.68312e-203	0	Jak1
3.74913e-54	0.418699	0.671	0.565	1.26331e-49	0	Sort1
1.06709e-06	0.418668	0.392	0.402	0.0359566	0	Pcsk7
1.07187e-106	0.418467	0.856	0.829	3.61177e-102	0	Ep300
2.09876e-53	0.417461	0.735	0.709	7.07197e-49	0	Babam2
4.48955e-05	0.417422	0.27	0.263	1	0	Casp1
1.47949e-71	0.416491	0.723	0.677	4.98531e-67	0	Cdkn1b
1.52217e-22	0.416108	0.426	0.391	5.1291e-18	0	Casp3
7.01223e-15	0.415178	0.459	0.452	2.36284e-10	0	Setd7
0	0.415107	0.929	0.691	0	0	Srgn
2.87045e-55	0.413655	0.501	0.408	9.67226e-51	0	Pim1
1.08304e-14	0.413093	0.483	0.482	3.64941e-10	0	Hcfc1r1
7.90399e-88	0.41209	0.779	0.695	2.66333e-83	0	Zfp608
1.72254e-14	0.409679	0.437	0.425	5.80427e-10	0	Dram2
1.70598e-23	0.408925	0.564	0.555	5.74846e-19	0	Txndc17
3.03908e-22	0.40885	0.484	0.432	1.02405e-17	0	Cmah
1.81063e-62	0.406689	0.722	0.68	6.1011e-58	0	Synj1
1.32257e-127	0.40636	0.905	0.871	4.45653e-123	0	Zfand3
1.46451e-39	0.405724	0.658	0.626	4.93482e-35	0	Ugp2
2.18428e-93	0.404872	0.694	0.566	7.36016e-89	0	Creg1
2.85301e-25	0.404541	0.592	0.592	9.61352e-21	0	Rnf38
5.16125e-49	0.404349	0.705	0.681	1.73913e-44	0	Ccdc12
1.87759e-35	0.403924	0.578	0.489	6.32674e-31	0	Morrbid
2.43867e-18	0.40362	0.335	0.283	8.21735e-14	0	Trpv2
1.19115e-08	0.401548	0.279	0.255	0.000401369	0	Nuak2
9.32526e-122	0.4014	0.892	0.846	3.14224e-117	0	Mtmr3
6.54062e-55	0.400961	0.707	0.658	2.20393e-50	0	Eno1
5.94324e-10	0.40092	0.342	0.327	2.00263e-05	0	4930581F22Rik
2.90657e-05	0.400788	0.402	0.417	0.979396	0	Tom1
2.09647e-147	0.400702	0.905	0.887	7.06426e-143	0	Ddx6
2.34359e-88	0.399842	0.823	0.733	7.89697e-84	0	Fam111a
4.01997e-119	0.39799	0.87	0.788	1.35457e-114	0	Add3
3.68557e-50	0.396694	0.684	0.652	1.24189e-45	0	Nfat5
2.73426e-36	0.395845	0.647	0.641	9.21336e-32	0	Rnf10
2.4568e-08	0.395368	0.449	0.46	0.000827842	0	Zcchc8
3.41376e-39	0.394717	0.648	0.629	1.1503e-34	0	Tle4
9.73015e-74	0.394656	0.811	0.796	3.27867e-69	0	Mark2
4.59272e-41	0.392941	0.677	0.638	1.54756e-36	0	Rsu1
1.73614e-33	0.391785	0.661	0.646	5.85008e-29	0	Foxn2
8.13724e-66	0.390943	0.635	0.557	2.74192e-61	0	Pik3r5
4.98834e-60	0.39045	0.467	0.351	1.68087e-55	0	Junb
7.58194e-26	0.390265	0.437	0.384	2.55481e-21	0	Rigi
5.83179e-08	0.388562	0.278	0.255	0.00196508	0	D16Ertd472e
3.54956e-102	0.388016	0.886	0.86	1.19606e-97	0	Jmjd1c
2.11571e-82	0.387998	0.823	0.7	7.12909e-78	0	Ncf4
9.63163e-15	0.387684	0.483	0.482	3.24547e-10	0	Psd4
6.18461e-52	0.387348	0.741	0.72	2.08397e-47	0	Nckap1l
2.00077e-43	0.386219	0.618	0.582	6.74178e-39	0	Ip6k1
4.86253e-132	0.385918	0.917	0.862	1.63848e-127	0	Plcl2
4.67212e-72	0.385803	0.838	0.837	1.57432e-67	0	Arih1
1.44024e-24	0.385612	0.548	0.515	4.85304e-20	0	Ncoa4
3.86301e-08	0.385104	0.305	0.286	0.00130168	0	Ndrg1
0.00100029	0.385063	0.349	0.366	1	0	Lrch4
5.31561e-20	0.384811	0.551	0.551	1.79115e-15	0	Rab5b
7.29626e-37	0.384353	0.616	0.59	2.45855e-32	0	Rassf2
2.75621e-13	0.383952	0.473	0.47	9.28731e-09	0	Znhit1
2.2379e-37	0.383268	0.666	0.657	7.54081e-33	0	Fam13b
7.00983e-186	0.382702	0.976	0.936	2.36203e-181	0	Elmo1
1.50238e-55	0.382657	0.708	0.672	5.06241e-51	0	Kras
0.00896235	0.38132	0.292	0.302	1	0	Palm
3.73231e-16	0.380498	0.253	0.207	1.25764e-11	0	Sgk1
1.66771e-24	0.378338	0.521	0.487	5.61951e-20	0	Ubald2
2.78075e-08	0.378168	0.45	0.434	0.000937001	0	Nxn
6.80727e-70	0.377961	0.731	0.682	2.29378e-65	0	Washc2
1.04869e-50	0.377542	0.599	0.51	3.53367e-46	0	E2f2
9.97433e-184	0.376963	0.952	0.915	3.36095e-179	0	Tln1
3.46065e-60	0.376768	0.633	0.553	1.1661e-55	0	Sntb2
1.80501e-05	0.376386	0.39	0.408	0.608215	0	Ctdsp1
4.53572e-17	0.375988	0.541	0.545	1.52836e-12	0	Rc3h2
9.69465e-15	0.37573	0.428	0.42	3.26671e-10	0	Nt5c3
4.85233e-133	0.375016	0.893	0.795	1.63504e-128	0	Aldoa
6.60689e-154	0.374933	0.931	0.873	2.22626e-149	0	Arhgap45
9.67217e-12	0.374785	0.502	0.508	3.25913e-07	0	Mast3
1.16874e-33	0.374765	0.642	0.625	3.93819e-29	0	Ccni
2.5116e-28	0.374622	0.614	0.605	8.46308e-24	0	Gripap1
7.78197e-11	0.374084	0.416	0.413	2.62221e-06	0	Hmgcl
4.89231e-111	0.374018	0.896	0.857	1.64851e-106	0	Arhgap30
6.19477e-54	0.373318	0.741	0.719	2.08739e-49	0	Atxn7l1
5.25357e-37	0.372205	0.658	0.633	1.77024e-32	0	Stat5b
1.19575e-56	0.372077	0.775	0.733	4.0292e-52	0	Lrrc8d
1.10188e-92	0.371934	0.839	0.795	3.71289e-88	0	Spacdr
3.2146e-11	0.370478	0.43	0.422	1.08319e-06	0	Ngly1
2.27714e-15	0.370446	0.525	0.524	7.67304e-11	0	Rap2c
7.23646e-26	0.368605	0.634	0.629	2.4384e-21	0	Snx6
2.96212e-185	0.368492	0.944	0.907	9.98117e-181	0	Slc12a6
8.88497e-12	0.367881	0.485	0.478	2.99388e-07	0	Bbln
3.69906e-07	0.367676	0.361	0.36	0.0124643	0	Rbm38
2.68801e-18	0.36749	0.572	0.581	9.05752e-14	0	Smad4
4.15782e-225	0.365583	0.986	0.966	1.40102e-220	0	Pfn1
3.33654e-107	0.364462	0.881	0.861	1.12428e-102	0	Med13l
4.28058e-45	0.363372	0.691	0.66	1.44238e-40	0	Man2b1
1.27659e-06	0.361898	0.32	0.309	0.0430161	0	Mvp
4.08393e-43	0.36164	0.729	0.696	1.37612e-38	0	Wdr1
2.09719e-14	0.360849	0.469	0.461	7.06669e-10	0	Rbfa
1.04027e-16	0.360464	0.47	0.459	3.5053e-12	0	Ypel5
1.63093e-178	0.360086	0.643	0.438	5.49558e-174	0	Slc40a1
0.0037449	0.357839	0.307	0.318	1	0	Zfand2b
5.73205e-23	0.357815	0.602	0.597	1.93147e-18	0	Rala
5.42749e-31	0.35641	0.556	0.523	1.82885e-26	0	Tbc1d15
7.17563e-78	0.355652	0.364	0.248	2.4179e-73	0	Slc25a37
3.79219e-25	0.355471	0.314	0.249	1.27782e-20	0	Ttc39b
1.16308e-23	0.355258	0.618	0.604	3.9191e-19	0	Kctd20
1.56958e-16	0.354586	0.43	0.394	5.28887e-12	0	Evi2a
1.47045e-14	0.354467	0.355	0.323	4.95481e-10	0	Hgsnat
2.22787e-20	0.354415	0.396	0.341	7.50702e-16	0	Dck
1.13984e-223	0.35305	0.989	0.934	3.8408e-219	0	Lyn
1.34071e-07	0.35266	0.442	0.433	0.00451764	0	Pam
1.02038e-06	0.351783	0.376	0.38	0.0343826	0	Plekhm1
3.92417e-28	0.351755	0.635	0.629	1.32229e-23	0	Adipor2
1.28223e-205	0.348667	0.985	0.809	4.32059e-201	0	Lcn2
1.90916e-73	0.347831	0.737	0.618	6.43309e-69	0	Gsn
7.58159e-48	0.347574	0.626	0.542	2.55469e-43	0	Snx10
3.50351e-06	0.347276	0.43	0.447	0.118054	0	Ibtk
1.10633e-80	0.346149	0.905	0.862	3.7279e-76	0	Cbl
4.78915e-15	0.344213	0.461	0.454	1.61375e-10	0	Preb
1.62272e-120	0.344136	0.929	0.9	5.46793e-116	0	Actr2
2.28793e-11	0.34019	0.354	0.321	7.70941e-07	0	Arhgap18
1.8355e-09	0.33924	0.442	0.45	6.18492e-05	0	Plekhf2
2.01904e-09	0.33834	0.494	0.513	6.80337e-05	0	Mff
4.57274e-08	0.33736	0.254	0.227	0.00154083	0	Per1
1.71753e-32	0.33703	0.722	0.728	5.78739e-28	0	Sbno1
1.99907e-46	0.337024	0.723	0.649	6.73607e-42	0	Plxnc1
2.4905e-50	0.336782	0.778	0.768	8.392e-46	0	Vps54
5.77267e-22	0.336374	0.54	0.526	1.94516e-17	0	Stat6
1.19841e-97	0.336087	0.683	0.544	4.03816e-93	0	Chst11
2.33863e-11	0.335228	0.542	0.57	7.88026e-07	0	Suco
1.60432e-13	0.334842	0.542	0.559	5.40592e-09	0	Msl2
5.90699e-154	0.333264	0.856	0.734	1.99042e-149	0	Btg1
8.08707e-222	0.3332	0.973	0.718	2.72502e-217	0	Anxa1
1.27162e-92	0.331297	0.903	0.865	4.28485e-88	0	Dock11
8.76513e-41	0.330689	0.684	0.652	2.9535e-36	0	Bin2
9.69028e-19	0.330584	0.572	0.577	3.26524e-14	0	Rab11a
6.47161e-13	0.330425	0.537	0.554	2.18067e-08	0	Tmem134
3.61162e-06	0.32858	0.362	0.352	0.121697	0	Bmpr2
4.79532e-88	0.327978	0.889	0.871	1.61583e-83	0	Ube2d3
2.23735e-104	0.327472	0.88	0.851	7.53898e-100	0	Irf2
1.27539e-09	0.326741	0.469	0.482	4.29755e-05	0	Chmp5
4.3165e-11	0.325959	0.416	0.402	1.45449e-06	0	Skil
3.45611e-97	0.325864	0.861	0.657	1.16457e-92	0	Dstn
1.20719e-61	0.325467	0.859	0.79	4.06774e-57	0	Diaph2
3.41102e-69	0.323085	0.725	0.656	1.14938e-64	0	Klhl24
3.10372e-62	0.322151	0.757	0.659	1.04583e-57	0	Pip5k1b
1.17488e-06	0.321953	0.278	0.259	0.0395888	0	Hspbap1
3.48776e-06	0.321638	0.401	0.413	0.117523	0	Akt2
1.54156e-35	0.321391	0.718	0.713	5.19445e-31	0	Ssu72
3.64835e-166	0.320662	0.968	0.943	1.22935e-161	0	Cdc42
3.37204e-32	0.320285	0.665	0.643	1.13624e-27	0	Uhrf1bp1l
2.44613e-30	0.317158	0.714	0.72	8.24249e-26	0	Rreb1
3.62412e-42	0.317148	0.78	0.776	1.22118e-37	0	Tbl1xr1
1.8875e-63	0.315685	0.764	0.715	6.36011e-59	0	Pitpnc1
0.000167241	0.315556	0.286	0.279	1	0	Casp4
0.000148683	0.314382	0.437	0.441	1	0	Magi3
0.00119775	0.313916	0.453	0.486	1	0	Ccdc186
2.11632e-50	0.313623	0.798	0.79	7.13114e-46	0	Taok1
2.32315e-41	0.311924	0.737	0.727	7.82809e-37	0	Add1
9.4265e-64	0.311864	0.832	0.819	3.17635e-59	0	Arid4a
3.37582e-32	0.311583	0.699	0.698	1.13752e-27	0	Tor1aip1
1.22653e-33	0.311184	0.756	0.759	4.13291e-29	0	Rnf169
5.235e-93	0.309629	0.882	0.86	1.76399e-88	0	Rap1b
1.02805e-46	0.308355	0.821	0.786	3.46413e-42	0	Tmem164
6.19342e-126	0.307017	0.978	0.947	2.08693e-121	0	Myl6
3.05668e-48	0.305694	0.448	0.339	1.02998e-43	0	Zfp831
0.000962762	0.304974	0.396	0.414	1	0	Itpripl2
5.13893e-131	0.304548	0.974	0.903	1.73161e-126	0	Prkcb
1.43623e-30	0.30392	0.747	0.745	4.83952e-26	0	Ncoa1
1.61694e-79	0.303903	0.878	0.864	5.44844e-75	0	Lnpep
4.84716e-19	0.302755	0.463	0.423	1.6333e-14	0	Chsy1
8.07648e-15	0.302709	0.64	0.668	2.72145e-10	0	Chic2
1.42437e-109	0.300727	0.968	0.92	4.79954e-105	0	Sh3bgrl3
1.33813e-26	0.299272	0.718	0.727	4.50896e-22	0	Pkn1
0.000380221	0.299045	0.231	0.284	1	0	Pdk3
2.93555e-05	0.298916	0.289	0.278	0.989163	0	Ttyh3
1.06303e-08	0.298769	0.561	0.591	0.000358199	0	Vps28
3.12366e-123	0.297832	0.959	0.944	1.05255e-118	0	Ptbp3
1.00849e-73	0.295135	0.855	0.829	3.39821e-69	0	Sik3
3.82122e-12	0.294994	0.379	0.346	1.2876e-07	0	Arhgap31
2.56526e-11	0.294295	0.449	0.432	8.6439e-07	0	Tmem38b
2.16944e-32	0.294289	0.699	0.702	7.31013e-28	0	Chaserr
0.000219243	0.293514	0.458	0.495	1	0	Cript
5.46053e-90	0.293217	0.925	0.873	1.83998e-85	0	Gng5
0.00476539	0.292902	0.273	0.275	1	0	Hexim1
0.0016188	0.292623	0.428	0.459	1	0	Wbp2
7.52225e-06	0.291843	0.321	0.308	0.25347	0	Ggh
4.65424e-79	0.291831	0.909	0.889	1.56829e-74	0	Ywhaz
1.03028e-14	0.291585	0.634	0.63	3.47161e-10	0	Micu1
2.90396e-23	0.290346	0.455	0.406	9.7852e-19	0	Irf1
4.95413e-22	0.290325	0.522	0.474	1.66934e-17	0	Fbxl20
0.00202429	0.287811	0.373	0.378	1	0	Usp46
1.07385e-215	0.287317	0.992	0.983	3.61845e-211	0	H3f3a
2.26303e-68	0.286947	0.681	0.556	7.62549e-64	0	Il6ra
0.000619734	0.286761	0.372	0.387	1	0	Sirt2
1.37392e-81	0.286629	0.732	0.625	4.62957e-77	0	Rgs2
0.000246302	0.286617	0.25	0.237	1	0	Arrdc4
0.000144612	0.286111	0.447	0.473	1	0	Nherf1
6.53943e-05	0.285551	0.472	0.505	1	0	Kmt2d
0.00294903	0.284854	0.411	0.431	1	0	Parvg
6.60964e-11	0.283508	0.619	0.656	2.22718e-06	0	Lonp2
0.000259082	0.282452	0.41	0.417	1	0	Pde8a
2.06114e-23	0.281826	0.659	0.659	6.94522e-19	0	Gabarapl2
1.2569e-44	0.281707	0.307	0.217	4.23527e-40	0	Mrgpra2a
2.4203e-08	0.281009	0.42	0.41	0.000815543	0	Cir1
1.1466e-77	0.278806	0.925	0.916	3.86359e-73	0	Rock1
1.25106e-37	0.278242	0.775	0.716	4.21556e-33	0	Ldha
2.58071e-12	0.278113	0.598	0.606	8.69595e-08	0	Arhgap4
3.44845e-18	0.27795	0.631	0.651	1.16199e-13	0	Ndfip1
5.58862e-74	0.276628	0.869	0.824	1.88314e-69	0	Wipf1
6.36772e-16	0.27597	0.665	0.68	2.14567e-11	0	Slc38a2
5.38453e-113	0.27592	0.976	0.942	1.81437e-108	0	Cyrib
3.06297e-34	0.275908	0.778	0.7	1.0321e-29	0	Lamtor4
4.69135e-27	0.275566	0.75	0.747	1.5808e-22	0	Tmem50a
5.13157e-17	0.275151	0.723	0.738	1.72913e-12	0	Rp9		inflammatory monocyte
4.10442e-32	0.274677	0.614	0.545	1.38302e-27	0	Hjurp
4.31251e-16	0.274338	0.619	0.636	1.45314e-11	0	Prdm2
9.5771e-14	0.274068	0.622	0.632	3.2271e-09	0	Ankrd13a
9.79572e-135	0.273519	0.868	0.781	3.30076e-130	0	Txnip
9.99033e-07	0.273118	0.343	0.329	0.0336634	0	Dedd2
1.2843e-11	0.273024	0.592	0.621	4.32757e-07	0	Upf2
1.83594e-91	0.272847	0.96	0.936	6.18637e-87	0	Serf2
3.59501e-40	0.272665	0.777	0.774	1.21138e-35	0	Susd6
6.83189e-11	0.271468	0.575	0.603	2.30207e-06	0	Zfand5
1.69063e-11	0.270948	0.619	0.65	5.69674e-07	0	Csnk1g1
7.25716e-42	0.26994	0.799	0.753	2.44537e-37	0	Gpx4
7.77367e-16	0.268985	0.589	0.588	2.61942e-11	0	Zdhhc20
4.10386e-23	0.267976	0.72	0.714	1.38284e-18	0	Bnip3l
1.41549e-19	0.267765	0.62	0.619	4.76963e-15	0	Mbp
8.43211e-05	0.267695	0.544	0.585	1	0	Psen1
0.00525134	0.26744	0.286	0.341	1	0	Rbks
3.42651e-08	0.266445	0.406	0.399	0.0011546	0	Ksr1
1.5072e-33	0.264837	0.854	0.82	5.07867e-29	0	Tspo
2.40535e-07	0.264517	0.569	0.602	0.00810506	0	Dbnl
8.96801e-17	0.263652	0.665	0.632	3.02186e-12	0	Kmt5a
9.27577e-15	0.263379	0.679	0.695	3.12556e-10	0	Ralbp1
6.20102e-10	0.263287	0.574	0.598	2.0895e-05	0	Rtf2
2.81785e-42	0.263204	0.825	0.83	9.49504e-38	0	Wdr26
2.72615e-06	0.260693	0.29	0.271	0.0918603	0	Il4ra
7.75046e-63	0.256769	0.656	0.55	2.61159e-58	0	Klf2
0.00428601	0.255522	0.472	0.518	1	0	Mdm2
2.39123e-27	0.252445	0.768	0.773	8.0575e-23	0	Grk2
0.00511491	0.252248	0.43	0.452	1	0	Csgalnact2
0.00028993	0.250767	0.405	0.42	1	0	Rnf19b
4.05637e-19	0.250677	0.697	0.708	1.36683e-14	0	Rtn4
0	4.29273	0.911	0.168	0	1	Pla2g7
0	4.53359	0.847	0.105	0	1	Il1b
0	3.73709	0.849	0.178	0	1	Sirpb1b
0	2.94471	0.959	0.288	0	1	Clec4d
0	3.84278	0.83	0.163	0	1	Gm5150
0	3.17518	0.878	0.226	0	1	Arg2
0	3.86817	0.781	0.145	0	1	Cd101
0	3.19954	0.821	0.22	0	1	Cd300ld
0	3.44784	0.802	0.203	0	1	Jaml
0	2.8535	0.899	0.301	0	1	Clec7a
0	3.36725	0.809	0.215	0	1	Nlrp12
0	3.20843	0.918	0.343	0	1	Ccl6
0	3.99176	0.645	0.092	0	1	H2-Q10
0	4.37402	0.682	0.141	0	1	Ifitm1
0	2.87368	0.872	0.339	0	1	Sfxn5
0	2.93317	0.841	0.31	0	1	Trim30b
0	3.29301	0.703	0.173	0	1	Dusp1
0	2.37392	0.864	0.342	0	1	Tgfbi
0	2.39683	0.794	0.272	0	1	Ankrd33b
0	2.0851	0.887	0.369	0	1	Dhrs9
0	2.46469	0.794	0.286	0	1	Il36g
0	3.85487	0.601	0.109	0	1	4732465J04Rik
0	4.10292	0.617	0.134	0	1	Fgl2
0	4.28961	0.673	0.194	0	1	Wfdc17
0	2.57408	0.99	0.512	0	1	Cxcr2
0	2.69853	0.828	0.357	0	1	Marcks
0	2.84295	0.882	0.427	0	1	Gcnt2
0	2.65414	0.634	0.195	0	1	Gm16556
0	2.19261	0.795	0.359	0	1	Trpm2
0	3.50351	0.52	0.084	0	1	Sirpb1c
0	2.11719	0.709	0.273	0	1	Klra2
0	2.09166	0.791	0.367	0	1	Emilin2
0	0.82449	0.961	0.542	0	1	Mmp9
0	3.19889	0.605	0.187	0	1	Arrdc3
0	3.15552	0.563	0.15	0	1	Il13ra1
0	2.15494	0.831	0.421	0	1	Cd300lb
0	2.61034	0.72	0.312	0	1	Junb
0	2.132	0.862	0.456	0	1	Ccr1
0	3.19272	0.536	0.131	0	1	Nlrp3
0	2.17639	0.67	0.265	0	1	Tspan13
0	4.73859	0.447	0.045	0	1	Prr5l
0	1.40919	0.755	0.353	0	1	Mpeg1
0	2.50006	0.698	0.302	0	1	Gcnt1
0	2.07446	0.747	0.353	0	1	Cyp4f18
0	2.60335	0.805	0.418	0	1	Rnf149
0	2.41278	0.611	0.225	0	1	Pde7b
0	2.37033	0.865	0.481	0	1	Cd300a
0	1.82637	0.762	0.389	0	1	Arhgap24
0	1.78424	0.85	0.478	0	1	Trps1
0	2.0369	0.798	0.43	0	1	Rbm47
0	2.84043	0.478	0.112	0	1	Aqp9
0	2.37238	0.804	0.44	0	1	Tbc1d14
0	1.95046	0.64	0.278	0	1	Bst1
0	2.10257	0.811	0.45	0	1	Il1r2
0	1.70474	0.703	0.346	0	1	Slc9a9
0	2.51605	0.602	0.261	0	1	Cd300c2
0	1.88366	0.898	0.559	0	1	Slfn1
0	1.70699	0.846	0.51	0	1	Hacd4
0	2.10162	0.918	0.583	0	1	Cd300lf
0	3.55076	0.427	0.092	0	1	Tmem140
0	2.86404	0.545	0.211	0	1	H2bc4
0	1.58234	0.73	0.397	0	1	Clec4e
0	2.74278	0.547	0.216	0	1	Fam114a1
0	2.4255	0.915	0.585	0	1	Entpd1
0	3.5029	0.999	0.671	0	1	Csf3r
0	2.24606	0.909	0.583	0	1	Snap23
0	2.02938	0.627	0.301	0	1	A330023F24Rik
0	2.40113	0.703	0.377	0	1	Il15
0	3.43694	0.4	0.075	0	1	Mpzl3
0	1.91624	0.901	0.578	0	1	Cebpb
0	1.91192	0.842	0.52	0	1	Glipr1
0	2.51932	0.744	0.423	0	1	Slc40a1
0	2.44655	0.976	0.658	0	1	Tpd52
0	1.96093	0.913	0.596	0	1	Lpcat2
0	2.19861	0.837	0.52	0	1	Chst11
0	2.30463	0.997	0.681	0	1	Srgn
0	2.64985	0.48	0.165	0	1	Slc7a11
0	2.40187	0.648	0.335	0	1	Gm34084
0	1.7216	0.869	0.558	0	1	Cd33
0	1.86621	0.977	0.671	0	1	Mxd1
0	1.93978	0.966	0.665	0	1	Slpi
0	2.63821	0.429	0.129	0	1	Stfa2l1
0	2.89151	0.446	0.147	0	1	Fbxo31
0	2.12687	0.93	0.632	0	1	Gab2
0	2.28057	0.502	0.208	0	1	Ggt5
0	2.24121	0.765	0.472	0	1	Cpd
0	3.33726	0.382	0.093	0	1	Oasl2
0	4.92058	0.31	0.021	0	1	Gm47719
0	2.35429	0.474	0.185	0	1	Fos
0	1.56354	0.927	0.639	0	1	Grina
0	3.54762	0.347	0.059	0	1	Gm32515
0	2.29529	0.555	0.268	0	1	Tmem156
0	3.4445	0.353	0.066	0	1	Sycp2
0	1.89335	0.796	0.511	0	1	Lilrb4b
0	1.89662	0.871	0.586	0	1	Alcam
0	1.3516	0.847	0.563	0	1	C5ar1
0	1.97852	0.525	0.242	0	1	Slc15a3
0	1.69081	0.95	0.668	0	1	Emb
0	2.01546	0.617	0.337	0	1	Themis2
0	2.19461	0.509	0.23	0	1	Ppp1r3b
0	1.45809	0.836	0.557	0	1	Hdc
0	1.73186	0.724	0.446	0	1	Slc16a3
0	1.93356	0.839	0.563	0	1	Mirt1
0	1.70793	0.845	0.57	0	1	Retreg1
0	1.94355	0.873	0.601	0	1	Klhl2
0	2.55449	0.493	0.222	0	1	1600010M07Rik
0	3.34016	0.347	0.076	0	1	Gm39321
0	4.64423	0.299	0.029	0	1	AU019990
0	1.96438	0.554	0.285	0	1	Fas
0	1.99567	0.538	0.271	0	1	Tlr13
0	1.90601	0.868	0.604	0	1	Rgs2
0	2.81999	0.364	0.1	0	1	Slc2a6
0	2.29741	0.443	0.179	0	1	Lilra6
0	1.93369	0.544	0.281	0	1	Tnfrsf1b
0	2.23202	0.606	0.343	0	1	Gm39556
0	1.76756	0.902	0.64	0	1	Lilrb4a
0	2.06889	0.653	0.393	0	1	Chsy1
0	1.96952	0.671	0.412	0	1	Fosl2
0	1.41331	0.659	0.401	0	1	Adam8
0	1.88018	0.945	0.687	0	1	Antxr2
0	1.32756	0.861	0.604	0	1	Pilra
0	2.21034	0.481	0.225	0	1	Myadm
0	2.01098	0.94	0.686	0	1	Selplg
0	2.03432	0.941	0.688	0	1	Sell
0	2.00421	0.466	0.213	0	1	Slc44a1
0	2.41066	0.544	0.293	0	1	Fnip2
0	4.95973	0.268	0.018	0	1	5430425K12Rik
0	1.94437	0.535	0.287	0	1	Ets2
0	3.70436	0.296	0.048	0	1	Gm56955
0	2.17456	0.965	0.717	0	1	Btg1
0	1.81336	0.422	0.174	0	1	Mirt2
0	1.67838	0.784	0.537	0	1	Abtb2
0	1.92047	0.561	0.315	0	1	Dck
0	1.69264	0.954	0.709	0	1	Fgr
0	2.12566	0.405	0.161	0	1	Basp1
0	1.37715	0.846	0.603	0	1	Lmnb1
0	1.88332	0.707	0.465	0	1	Rab11fip1
0	2.19664	0.333	0.092	0	1	Acod1
0	1.05183	0.725	0.484	0	1	Marchf1
0	2.20959	0.434	0.194	0	1	Gm34589
0	2.04513	0.737	0.498	0	1	Sh2d3c
0	1.8588	0.566	0.327	0	1	Rara
0	1.76672	0.913	0.675	0	1	Cytip
0	2.03891	0.802	0.566	0	1	Macir
0	1.53877	0.834	0.598	0	1	Mctp2
0	2.69637	0.339	0.106	0	1	Gm40787
0	1.76458	0.982	0.749	0	1	Fyb
0	1.94057	0.936	0.704	0	1	Ccpg1
0	1.99924	0.529	0.297	0	1	Atp1a3
0	1.44724	0.856	0.625	0	1	Fcgr3
0	1.72285	0.663	0.433	0	1	Hip1
0	1.7849	0.743	0.514	0	1	Bcl6
0	2.57408	0.381	0.153	0	1	Hnmt
0	1.62772	0.755	0.527	0	1	Dmxl2
0	1.83244	0.927	0.7	0	1	Ctsd
0	1.38116	0.696	0.469	0	1	Apobec1
0	1.89972	0.575	0.348	0	1	Gk
0	1.75427	0.673	0.447	0	1	Por
0	3.02572	0.347	0.122	0	1	Cd244a
0	1.80047	0.966	0.741	0	1	Gda
0	1.37873	0.865	0.641	0	1	Plek
0	1.82315	0.579	0.356	0	1	Neurl3
0	2.01058	0.72	0.497	0	1	Tbc1d15
0	1.76494	0.71	0.488	0	1	Gfod1
0	2.03187	0.596	0.375	0	1	Sephs2
0	1.97427	0.956	0.736	0	1	Ifitm2
0	0.981547	0.948	0.728	0	1	Pygl
0	1.25226	0.933	0.714	0	1	Pbx1
0	2.78423	0.407	0.188	0	1	Gm56730
0	2.0933	0.344	0.125	0	1	St3gal6
0	1.75634	0.996	0.78	0	1	Gsr
0	1.24182	0.97	0.756	0	1	S100a6
0	2.21385	0.991	0.777	0	1	Fxyd5
0	2.73154	0.314	0.101	0	1	Rtp4
0	1.35784	0.84	0.627	0	1	Rasgrp4
0	2.08743	0.95	0.737	0	1	Neat1
0	1.81039	0.992	0.78	0	1	Msrb1
0	1.53726	0.649	0.438	0	1	Adam19
0	1.48095	0.83	0.619	0	1	Tmem154
0	2.68855	0.285	0.074	0	1	Cstdc4
0	1.22122	0.692	0.482	0	1	Tpm4
0	1.39833	0.754	0.545	0	1	Il6ra
0	2.16534	0.287	0.078	0	1	Hcar2
0	1.49032	0.945	0.736	0	1	Nfam1
0	2.14941	0.52	0.312	0	1	Tlr4
0	2.88512	0.311	0.103	0	1	Tnfsf14
0	1.5459	0.808	0.603	0	1	Ypel3
0	1.10376	0.936	0.732	0	1	Igf1r
0	1.73405	0.743	0.54	0	1	Pfkfb4
0	1.49001	0.775	0.573	0	1	Rasa3
0	1.91165	0.707	0.505	0	1	2310001H17Rik
0	1.37082	0.807	0.606	0	1	Slc2a3
0	3.57378	0.25	0.049	0	1	Rufy4
0	1.89177	0.919	0.72	0	1	Notch2
0	1.96616	0.764	0.565	0	1	Xpo6
0	1.07534	0.965	0.766	0	1	Retnlg
0	2.34088	0.901	0.704	0	1	Fbxl5
0	1.88479	0.889	0.693	0	1	Usp32
0	1.55462	0.62	0.425	0	1	Tmem71
0	1.58465	0.87	0.676	0	1	Nudt4
0	1.8087	0.554	0.363	0	1	Stk40
0	2.73232	0.265	0.074	0	1	Slc25a33
0	0.828977	0.98	0.789	0	1	Alox5ap
0	1.86666	0.95	0.76	0	1	Adipor1
0	1.19394	0.85	0.661	0	1	Pirb
0	1.47445	0.834	0.646	0	1	Cebpd
0	1.64179	0.873	0.686	0	1	Cd84
0	1.60729	0.657	0.472	0	1	Mfsd6
0	1.83363	0.591	0.406	0	1	Slc35a5
0	1.42626	0.837	0.653	0	1	Sirpa
0	1.47522	0.687	0.505	0	1	Fndc3b
0	1.83656	0.879	0.698	0	1	Gpcpd1
0	1.41554	0.902	0.722	0	1	Niban1
0	1.19517	0.935	0.755	0	1	Anxa2
0	2.02025	0.899	0.719	0	1	Atg3
0	1.65938	0.805	0.631	0	1	Ndel1
0	2.17027	0.605	0.431	0	1	Ppt1
0	1.30788	0.735	0.561	0	1	Creg1
0	1.38008	0.972	0.8	0	1	Ncf2
0	1.65882	0.885	0.714	0	1	Rassf3
0	1.90156	0.94	0.77	0	1	Txnip
0	1.81722	0.739	0.57	0	1	Ttc7
0	1.44361	0.806	0.639	0	1	Iqsec1
0	1.59898	0.751	0.584	0	1	Csf2rb
0	1.86784	0.797	0.631	0	1	Pnpla7
0	1.86983	0.691	0.525	0	1	Sbno2
0	1.48199	0.887	0.724	0	1	Litaf
0	1.17576	0.978	0.815	0	1	Myo1f
0	2.00278	0.978	0.816	0	1	Stk17b
0	1.37434	0.869	0.709	0	1	Atg7
0	1.50485	0.999	0.842	0	1	Tyrobp
0	1.70235	0.9	0.745	0	1	Map1lc3b
0	1.70333	0.627	0.472	0	1	Tnfaip2
0	1.56034	0.706	0.551	0	1	Bach1
0	1.56548	0.761	0.607	0	1	Tbc1d23
0	1.73559	0.719	0.565	0	1	Lst1
0	1.30522	0.829	0.675	0	1	Zfp36l2
0	1.86647	0.587	0.434	0	1	Preb
0	1.5879	0.667	0.516	0	1	Rnf11
0	1.82721	0.831	0.68	0	1	Raf1
0	1.73473	0.941	0.792	0	1	Xylt1
0	1.36041	0.816	0.673	0	1	Atrnl1
0	1.31432	0.804	0.663	0	1	Rnf144a
0	1.35919	0.755	0.614	0	1	Crebrf
0	1.15219	0.953	0.813	0	1	Spi1
0	1.41976	0.703	0.563	0	1	Kdm6b
0	1.39392	0.862	0.723	0	1	Zyx
0	1.47214	0.728	0.59	0	1	Snrk
0	1.10075	0.837	0.7	0	1	Sgms1
0	1.43434	0.72	0.585	0	1	Tnfrsf1a
0	1.26997	0.794	0.66	0	1	Prex1
0	1.39366	0.828	0.695	0	1	Slc6a6
0	1.40711	0.744	0.611	0	1	Mtus1
0	1.53101	0.814	0.681	0	1	Klf3
0	1.52123	0.787	0.655	0	1	Pip5k1b
0	1.32353	0.801	0.671	0	1	Btg2
0	1.37792	0.726	0.597	0	1	Wdfy3
0	1.51358	0.723	0.594	0	1	Itgal
0	1.82328	0.916	0.787	0	1	Map3k5
0	1.36641	0.816	0.688	0	1	Ogfrl1
0	1.27978	0.996	0.868	0	1	S100a11
0	1.31019	0.82	0.692	0	1	Pxn
0	1.24814	0.93	0.803	0	1	Samhd1
0	1.54899	0.835	0.709	0	1	Map3k3
0	1.3073	0.81	0.684	0	1	Klf6
0	2.06769	0.996	0.871	0	1	Sorl1
0	1.42359	0.762	0.637	0	1	Cask
0	1.31993	0.897	0.772	0	1	Sat1
0	1.45821	0.779	0.655	0	1	Zfp106
0	1.6388	0.796	0.672	0	1	Washc2
0	1.61357	0.647	0.525	0	1	Hif1a
0	1.40665	0.973	0.854	0	1	Skap2
0	1.53125	0.986	0.868	0	1	Tmcc1
0	1.31267	0.905	0.787	0	1	Rin3
0	1.21837	0.925	0.808	0	1	Slfn2
0	1.82361	0.975	0.859	0	1	Mcl1
0	1.29283	0.965	0.849	0	1	Taldo1
0	1.24037	0.971	0.856	0	1	Svil
0	2.19213	0.976	0.862	0	1	Picalm
0	1.58994	0.978	0.865	0	1	Gm26740
0	1.28875	0.894	0.787	0	1	Cers6
0	1.81843	0.973	0.866	0	1	Pag1
0	1.18549	0.826	0.72	0	1	AB124611
0	1.24032	0.779	0.674	0	1	Chd7
0	1.13146	0.881	0.776	0	1	Mrpl33
0	1.43758	0.974	0.869	0	1	Lsp1
0	1.25362	0.96	0.856	0	1	Cd44
0	1.33472	0.728	0.628	0	1	Foxo3
0	1.3856	0.694	0.598	0	1	Snx20
0	1.29221	0.991	0.896	0	1	Lyst
0	1.40871	0.859	0.767	0	1	Resf1
0	1.27656	0.794	0.703	0	1	Arhgap25
0	1.39337	0.945	0.856	0	1	Kdm7a
0	0.943429	0.899	0.814	0	1	Sh3glb1
0	1.45868	0.893	0.812	0	1	Osbpl9
0	0.826425	0.938	0.858	0	1	Txn1
0	1.18302	0.788	0.709	0	1	Il17ra
0	1.29083	0.824	0.748	0	1	Ogt
0	0.928145	0.895	0.82	0	1	Evi2b
0	1.16638	0.787	0.712	0	1	Fmnl1
0	1.35031	0.864	0.789	0	1	Stat3
0	0.757105	0.951	0.877	0	1	Syk
0	1.18179	0.907	0.836	0	1	Rbms1
0	1.43634	0.788	0.718	0	1	Marchf7
0	0.693206	0.989	0.922	0	1	Cd52
0	1.24271	0.896	0.83	0	1	Herc4
0	1.12424	0.996	0.934	0	1	Lcp1
0	1.2209	0.784	0.724	0	1	Zfp652
0	1.26247	0.751	0.692	0	1	Nt5c2
0	1.3161	0.735	0.676	0	1	Myo9b
0	0.974706	0.942	0.883	0	1	Gabarap
0	1.27312	0.8	0.743	0	1	Sdcbp
0	1.13017	0.93	0.873	0	1	Arhgap45
0	1.23665	0.83	0.773	0	1	Ube2b
0	1.04536	0.989	0.935	0	1	Lyn
0	1.53926	0.982	0.929	0	1	Apbb1ip
0	1.64012	0.878	0.826	0	1	Cux1
0	1.62302	0.993	0.945	0	1	Ssh2
0	1.04112	0.877	0.83	0	1	Pip4k2a
0	1.05489	0.818	0.771	0	1	Srpk2
0	0.75977	0.922	0.876	0	1	Cap1
0	1.045	0.964	0.92	0	1	Ankrd44
0	1.41094	0.981	0.937	0	1	Cmip
0	1.1396	0.807	0.767	0	1	Mbnl2
0	1.42356	0.8	0.761	0	1	Kpna4
0	0.982806	0.902	0.863	0	1	Dleu2
0	1.32077	0.998	0.96	0	1	Ptprc
0	1.02894	0.993	0.957	0	1	Iqgap1
0	1.25069	0.989	0.953	0	1	H2-D1
0	1.09596	0.777	0.743	0	1	Cdk17
0	1.06152	0.973	0.942	0	1	Celf2
0	0.945748	0.857	0.826	0	1	Wipf1
0	0.86234	0.863	0.894	0	1	Ddx6
0	0.857482	0.974	0.943	0	1	Cyrib
0	1.14044	0.846	0.817	0	1	Arid4a
0	1.20621	0.994	0.966	0	1	Ftl1
0	1.09313	0.857	0.829	0	1	Sik3
0	0.584373	0.972	0.944	0	1	Gnai2
0	1.19795	0.799	0.771	0	1	Susd6
0	1.27757	0.841	0.814	0	1	Phf21a
0	0.824269	0.979	0.952	0	1	Ubb
0	1.24857	0.986	0.959	0	1	Ccnd3
0	0.957619	0.935	0.908	0	1	Pten
0	1.09568	0.781	0.754	0	1	Oga
0	1.00088	0.926	0.9	0	1	Jak1
0	0.959595	0.94	0.915	0	1	Rsrp1
0	0.521683	0.983	0.96	0	1	Dock2
0	0.702885	0.924	0.901	0	1	Myl12b
0	0.927379	0.873	0.853	0	1	Irf2
0	1.37271	0.992	0.972	0	1	Fth1
0	0.815987	0.982	0.963	0	1	Arhgap15
0	1.03661	0.97	0.952	0	1	Camk1d
0	0.773685	0.908	0.926	0	1	Nedd9
0	0.942092	0.856	0.868	0	1	Lnpep
0	0.42387	1	0.99	0	1	Tmsb4x
0	0.760778	0.933	0.943	0	1	Ncor1
0	1.14102	1	0.991	0	1	Malat1
0	0.732526	0.909	0.913	0	1	Slc12a6
0	0.81057	0.956	0.959	0	1	Akap13
0	0.771999	0.888	0.886	0	1	Diaph1
0	0.942802	0.899	0.898	0	1	Nsd3
0	1.04517	0.863	0.864	0	1	Hectd1
0	1.17491	0.807	0.806	0	1	Ralgapa1
7.26741e-308	0.61475	0.94	0.951	2.44883e-303	1	Tnrc6b
5.05181e-306	1.70857	0.583	0.4	1.70226e-301	1	Ndst1
2.47334e-303	1.07927	0.777	0.618	8.33416e-299	1	Arhgap26
5.10119e-303	1.18	0.758	0.736	1.7189e-298	1	Braf
2.49956e-302	1.00885	0.809	0.798	8.42251e-298	1	Ptpn1
2.13037e-301	2.31538	0.385	0.178	7.17849e-297	1	A130014A01Rik
6.79885e-301	2.7657	0.295	0.103	2.29094e-296	1	Asprv1
9.50124e-300	0.857564	0.831	0.672	3.20154e-295	1	Mcemp1
4.1264e-298	1.26175	0.641	0.436	1.39043e-293	1	Timp2
3.02116e-294	0.807007	0.856	0.865	1.01801e-289	1	Med13l
1.23688e-293	1.13671	0.74	0.56	4.16778e-289	1	Alox5
1.36152e-293	2.49275	0.303	0.112	4.58778e-289	1	Ppp1r3d
2.89473e-293	0.725209	0.922	0.763	9.75408e-289	1	Mctp1
6.3079e-292	1.57745	0.585	0.406	2.12551e-287	1	Arfip1
2.39977e-291	1.17682	0.738	0.686	8.08627e-287	1	Dennd5a
3.1732e-288	0.846288	0.84	0.794	1.06924e-283	1	Prr13
8.70654e-288	0.957455	0.802	0.785	2.93376e-283	1	Rlf
4.17467e-286	1.03182	0.739	0.575	1.4067e-281	1	Il18rap
2.12245e-285	1.14753	0.754	0.674	7.15181e-281	1	Lcp2
2.87341e-285	1.3006	0.621	0.37	9.68226e-281	1	St8sia4
4.02976e-285	1.1424	0.775	0.714	1.35787e-280	1	Pacs1
4.75576e-285	2.68363	0.281	0.099	1.6025e-280	1	Osgin1
1.05083e-281	1.64042	0.334	0.128	3.54087e-277	1	Csf1
1.40099e-281	2.17944	0.346	0.143	4.72079e-277	1	Klra17
4.07718e-279	2.44045	0.297	0.109	1.37385e-274	1	Nek6
1.15006e-278	1.66069	0.533	0.337	3.87524e-274	1	Dennd3
8.47718e-278	1.08496	0.688	0.508	2.85647e-273	1	Jund
7.117e-276	2.06371	0.515	0.325	2.39814e-271	1	Arhgap31
1.16273e-274	1.34806	0.602	0.379	3.91793e-270	1	Bmx
1.07029e-273	0.973362	0.77	0.76	3.60644e-269	1	Dazap2
2.98473e-273	0.930695	0.794	0.754	1.00573e-268	1	Pnrc1
1.94567e-272	1.2402	0.702	0.637	6.55613e-268	1	Clip1
4.88944e-272	0.850864	0.821	0.84	1.64755e-267	1	Dnm2
6.92467e-271	1.73774	0.601	0.482	2.33334e-266	1	Hdac4
2.45645e-269	2.64928	0.296	0.115	8.27726e-265	1	C5ar2
5.45647e-269	0.587589	0.931	0.949	1.83861e-264	1	Ptbp3
4.85929e-265	1.57926	0.647	0.519	1.63739e-260	1	Trim30a
2.13375e-263	0.814337	0.853	0.791	7.1899e-259	1	Numb
7.96057e-263	1.17902	0.735	0.679	2.68239e-258	1	Ptpn12
3.81743e-262	1.55224	0.489	0.278	1.28632e-257	1	Tarm1
2.18934e-259	1.19604	0.694	0.614	7.37721e-255	1	Ifngr2
3.19818e-259	2.48652	0.306	0.123	1.07766e-254	1	Abhd15
1.2562e-258	0.588919	0.926	0.941	4.23288e-254	1	Ankrd11
2.38268e-258	2.4066	0.411	0.219	8.02868e-254	1	Gm20186
7.37272e-258	2.61274	0.25	0.085	2.48431e-253	1	Rab11fip4
7.90598e-257	1.11999	0.748	0.718	2.664e-252	1	Atxn7l1
1.23364e-255	0.74518	0.893	0.776	4.15686e-251	1	Atp8b4
8.64282e-255	1.48174	0.625	0.542	2.91228e-250	1	Fam32a
7.70953e-254	2.22865	0.331	0.145	2.5978e-249	1	Gm15729
1.14614e-253	1.55841	0.639	0.552	3.86203e-249	1	Dym
1.16978e-253	0.796912	0.81	0.748	3.94169e-249	1	Gpsm3
7.18243e-253	1.07439	0.733	0.698	2.42019e-248	1	Tnrc18
1.94593e-252	0.60277	0.918	0.918	6.55702e-248	1	Pak2
1.42543e-251	1.41803	0.626	0.519	4.80313e-247	1	Card19
7.33348e-251	2.01198	0.465	0.268	2.47109e-246	1	Ddx60
7.53489e-250	1.46491	0.63	0.527	2.53896e-245	1	Trim12c
6.6594e-248	2.45348	0.259	0.092	2.24395e-243	1	Gm20406
1.0058e-247	1.86262	0.531	0.379	3.38913e-243	1	Ksr1
6.86079e-247	1.39817	0.65	0.555	2.31181e-242	1	Pik3r5
5.59792e-246	1.59089	0.578	0.44	1.88627e-241	1	Dop1b
6.29353e-246	1.11542	0.721	0.644	2.12067e-241	1	Pik3cd
2.34361e-245	0.877499	0.851	0.866	7.89703e-241	1	Jmjd1c
8.50557e-245	0.792356	0.855	0.696	2.86604e-240	1	Ipcef1
5.65464e-243	1.42976	0.531	0.347	1.90539e-238	1	Trem1
5.80342e-240	1.14202	0.694	0.615	1.95552e-235	1	Kctd12
1.00562e-239	1.83722	0.384	0.191	3.38855e-235	1	Il1rn
2.44248e-239	1.62629	0.558	0.407	8.23018e-235	1	Rdh12
2.071e-237	1.4562	0.592	0.465	6.97843e-233	1	Zfp36
2.41651e-237	2.07418	0.452	0.28	8.14267e-233	1	Ptafr
2.86897e-235	1.37147	0.643	0.579	9.6673e-231	1	Wbp1l
1.3856e-234	1.06217	0.707	0.66	4.66891e-230	1	Pstpip1
2.4378e-233	2.39831	0.466	0.301	8.2144e-229	1	Il1rap
7.71405e-233	0.652213	0.919	0.928	2.59933e-228	1	Msn
1.36993e-232	1.55647	0.517	0.325	4.61613e-228	1	Pde4b
2.19777e-232	1.12394	0.717	0.642	7.40562e-228	1	Rab31
9.1466e-232	1.3903	0.667	0.578	3.08204e-227	1	Gtdc1
3.0566e-231	1.50203	0.557	0.408	1.02995e-226	1	Arap3
1.41698e-230	1.08945	0.703	0.68	4.77466e-226	1	Cdkn1b
3.42377e-230	2.3144	0.327	0.15	1.15367e-225	1	Gm46224
9.68559e-230	1.15442	0.741	0.672	3.26366e-225	1	Nrros
8.50529e-228	1.02384	0.762	0.692	2.86594e-223	1	Rab27a
1.08475e-227	1.38315	0.603	0.501	3.65518e-223	1	Sec14l1
2.10238e-223	1.28688	0.65	0.551	7.08416e-219	1	Atp6v0a1
8.06323e-223	1.94446	0.43	0.262	2.71698e-218	1	Elp1
1.36681e-222	2.49581	0.251	0.094	4.60561e-218	1	4833407H14Rik
8.53092e-222	0.751258	0.857	0.872	2.87458e-217	1	Dock11
2.40586e-221	0.79473	0.78	0.776	8.10679e-217	1	Atp6v1g1
4.62532e-221	1.1939	0.674	0.63	1.55855e-216	1	Anks1
6.06107e-221	1.14665	0.381	0.174	2.04234e-216	1	Csf1r
1.07828e-220	2.61058	0.408	0.238	3.63337e-216	1	Trim30d
3.02816e-220	1.29684	0.64	0.563	1.02037e-215	1	Inpp5a
3.14663e-218	0.923161	0.639	0.407	1.06029e-213	1	Fpr1
4.95065e-217	0.888243	0.781	0.729	1.66817e-212	1	Nadk
4.10645e-216	0.639583	0.878	0.899	1.38371e-211	1	Grb2
1.06914e-213	2.0106	0.324	0.152	3.60257e-209	1	Sesn2
1.07662e-213	1.08935	0.707	0.603	3.62779e-209	1	Gng2
2.28874e-213	1.08347	0.713	0.669	7.71214e-209	1	Tsc22d3
3.30278e-213	0.463511	0.968	0.92	1.1129e-208	1	Arpc1b
7.32384e-212	1.4179	0.633	0.548	2.46784e-207	1	Abr
2.93245e-210	1.20902	0.644	0.578	9.8812e-206	1	Ip6k1
3.90184e-208	2.0937	0.391	0.225	1.31476e-203	1	Ninj1
8.04613e-208	0.658411	0.863	0.866	2.71122e-203	1	Inpp5d
2.17596e-207	0.660233	0.876	0.866	7.33212e-203	1	Rcsd1
3.51721e-205	0.416605	0.969	0.953	1.18516e-200	1	Arpc2
1.13392e-204	0.971556	0.758	0.749	3.82085e-200	1	Ppp1r2
9.45757e-204	2.07006	0.303	0.138	3.18682e-199	1	Amer2
4.27328e-203	1.41041	0.5	0.335	1.43993e-198	1	Gadd45a
7.66582e-201	0.434163	0.605	0.449	2.58307e-196	1	Runx2
7.50645e-200	0.962846	0.71	0.659	2.52937e-195	1	Klhl24
9.42659e-200	0.703381	0.815	0.846	3.17639e-195	1	Fcho2
1.33212e-195	0.806728	0.814	0.838	4.48871e-191	1	Nr3c1
5.57424e-192	1.50557	0.486	0.337	1.8783e-187	1	Rnasel
1.97698e-191	0.385387	0.973	0.968	6.66164e-187	1	Eif1
2.94274e-191	0.818338	0.773	0.785	9.91586e-187	1	Rab8b
1.40104e-190	0.756849	0.787	0.806	4.72095e-186	1	Smap2
3.84645e-189	1.9604	0.451	0.308	1.2961e-184	1	Hgsnat
6.74371e-189	0.795986	0.785	0.797	2.27236e-184	1	Rab7
7.3641e-189	0.64333	0.826	0.836	2.48141e-184	1	Cd53
4.12317e-188	1.1661	0.543	0.358	1.38934e-183	1	Plekhm3
2.36296e-187	0.721965	0.856	0.775	7.96225e-183	1	Ptpre
2.50398e-187	0.321646	0.997	0.987	8.43742e-183	1	Fau
5.1163e-187	1.23615	0.709	0.693	1.72399e-182	1	Fkbp5
1.74003e-186	0.644797	0.88	0.793	5.86319e-182	1	Msra
3.51307e-186	1.22367	0.633	0.558	1.18377e-181	1	Stx11
7.41017e-186	2.12351	0.321	0.165	2.49693e-181	1	Lrrc25
1.10199e-184	0.982368	0.687	0.645	3.71328e-180	1	Snx18
1.47045e-184	1.7131	0.455	0.303	4.95483e-180	1	Ralgps1
3.92217e-184	0.545664	0.938	0.947	1.32162e-179	1	Ppp3ca
1.43696e-182	1.03059	0.628	0.449	4.84199e-178	1	Scrg1
2.0412e-181	1.41359	0.523	0.389	6.87801e-177	1	Cnr2
4.41309e-181	0.795774	0.77	0.684	1.48703e-176	1	Xdh
1.80129e-180	0.530509	0.91	0.864	6.06964e-176	1	Gmfg
2.42578e-180	1.15792	0.629	0.553	8.17391e-176	1	Gsap
3.19651e-180	1.39607	0.582	0.512	1.07709e-175	1	Tle3
2.51811e-179	0.795729	0.777	0.806	8.48503e-175	1	Mapk14
4.17868e-179	0.842486	0.763	0.751	1.40805e-174	1	Ptk2b
8.54422e-179	0.878057	0.753	0.674	2.87906e-174	1	Dock5
1.08475e-178	1.75399	0.393	0.237	3.65517e-174	1	Bcl3
1.17263e-178	1.3485	0.581	0.498	3.95129e-174	1	Sema4a
3.29727e-176	0.633175	0.83	0.867	1.11105e-171	1	Tut7
2.83013e-175	1.06131	0.692	0.606	9.53639e-171	1	Pstpip2
3.5617e-173	0.788997	0.768	0.808	1.20015e-168	1	Atp11b
4.19524e-173	0.756695	0.76	0.777	1.41363e-168	1	Hcls1
4.4722e-173	0.702084	0.796	0.839	1.50695e-168	1	Ep300
6.52484e-173	1.19535	0.757	0.751	2.19861e-168	1	Cdk2ap2
2.38624e-172	1.14408	0.707	0.719	8.04066e-168	1	Nfe2l2
2.40351e-172	1.01371	0.682	0.661	8.09886e-168	1	Man2b1
3.13869e-171	1.33261	0.505	0.337	1.05761e-166	1	Gm2a
8.71031e-171	1.77406	0.337	0.18	2.93502e-166	1	Slc11a1
6.46288e-170	0.64912	0.788	0.686	2.17773e-165	1	Dhrs7
8.09603e-170	1.53872	0.496	0.386	2.72804e-165	1	Rab32
3.01697e-169	1.27508	0.637	0.627	1.0166e-164	1	Nisch
3.5013e-168	1.14762	0.609	0.553	1.1798e-163	1	Cmtm6
2.44207e-167	0.698393	0.768	0.756	8.22881e-163	1	Rhog
7.05369e-167	0.343121	0.875	0.833	2.37681e-162	1	Cst3
1.48388e-166	1.59776	0.499	0.4	5.00009e-162	1	Hmgcl
1.49753e-165	0.980841	0.643	0.557	5.04609e-161	1	Trp53inp1
1.85939e-165	0.68206	0.815	0.675	6.2654e-161	1	Igsf6
2.05211e-164	0.935957	0.69	0.702	6.91478e-160	1	Cdc42se1
2.44637e-164	0.667511	0.811	0.718	8.24329e-160	1	Fgd4
5.16356e-164	1.03516	0.682	0.686	1.73991e-159	1	Synj1
3.58025e-163	0.717036	0.833	0.816	1.2064e-158	1	Fry
3.83493e-163	1.14113	0.663	0.648	1.29222e-158	1	Xpr1
3.41066e-162	0.867369	0.728	0.763	1.14926e-157	1	Rb1cc1
4.21029e-162	0.751205	0.805	0.728	1.4187e-157	1	App
4.39267e-162	1.356	0.562	0.5	1.48015e-157	1	Eif4ebp1
1.19217e-161	1.17795	0.628	0.592	4.01714e-157	1	Rell1
1.17854e-160	1.89951	0.433	0.313	3.9712e-156	1	4930581F22Rik
1.97431e-158	1.43902	0.571	0.498	6.65262e-154	1	Spidr
2.54583e-158	1.5536	0.473	0.359	8.57842e-154	1	Siglece
2.41641e-157	0.884928	0.719	0.665	8.14234e-153	1	Zswim6
1.27146e-156	1.26354	0.647	0.631	4.28432e-152	1	Sipa1l1
2.00677e-156	0.824239	0.747	0.721	6.76201e-152	1	Samsn1
9.65371e-156	1.48714	0.503	0.409	3.25291e-151	1	Map2k3
9.75273e-155	1.87908	0.392	0.262	3.28628e-150	1	Ttyh3
1.30993e-154	0.945178	0.579	0.43	4.41393e-150	1	Ltb
1.98877e-154	2.11744	0.275	0.138	6.70136e-150	1	Slc2a1
6.24006e-154	2.12806	0.266	0.13	2.10265e-149	1	Gm31814
9.38098e-154	1.2024	0.571	0.501	3.16101e-149	1	Dennd1c
3.67588e-153	1.81831	0.276	0.135	1.23862e-148	1	Metrnl
3.79025e-153	0.37652	0.963	0.941	1.27716e-148	1	Itm2b
1.04228e-151	0.367655	0.967	0.957	3.51208e-147	1	Myh9
1.63794e-151	0.465247	0.94	0.942	5.51919e-147	1	Elmo1
5.19184e-150	1.06614	0.654	0.634	1.74944e-145	1	Stat5b
6.13407e-149	0.888932	0.727	0.744	2.06694e-144	1	Ube2h
1.73163e-148	1.42135	0.472	0.33	5.8349e-144	1	Myo1d
1.73451e-148	0.953537	0.663	0.642	5.8446e-144	1	Chp1
5.50214e-146	0.92476	0.686	0.626	1.854e-141	1	Gsn
1.60314e-145	1.04646	0.616	0.58	5.40194e-141	1	Fes
1.62352e-145	1.33628	0.477	0.356	5.47062e-141	1	Pdlim7
3.50281e-145	0.725777	0.782	0.816	1.18031e-140	1	Atf7ip
4.09821e-145	0.637818	0.815	0.861	1.38093e-140	1	Kmt2c
6.15051e-145	1.31384	0.561	0.508	2.07248e-140	1	Irak4
1.27168e-144	2.03278	0.359	0.233	4.28505e-140	1	Pnpla2
4.39358e-144	1.80403	0.316	0.177	1.48046e-139	1	ENSMUSG00000121485
5.09217e-144	1.7473	0.325	0.186	1.71586e-139	1	Pira12
8.59252e-144	0.973747	0.671	0.665	2.89534e-139	1	Trim12a
1.57786e-143	1.50451	0.364	0.213	5.31677e-139	1	Peak1
4.32994e-143	1.08223	0.628	0.613	1.45902e-138	1	Kif2a
5.74669e-143	1.62882	0.407	0.273	1.9364e-138	1	Arsg
1.9172e-142	0.504646	0.858	0.777	6.46021e-138	1	Itgb2
2.13056e-142	0.739701	0.8	0.824	7.17913e-138	1	Acap2
1.45739e-141	0.992561	0.304	0.167	4.91082e-137	1	Hmox1
1.7742e-140	0.673256	0.74	0.624	5.97835e-136	1	6430548M08Rik
3.01327e-140	0.483265	0.869	0.918	1.01535e-135	1	Kmt2e
4.96786e-140	0.750797	0.794	0.827	1.67397e-135	1	Dennd4a
5.50016e-140	0.603393	0.824	0.803	1.85333e-135	1	Vav3
2.15552e-138	1.085	0.581	0.511	7.26323e-134	1	Jdp2
3.67868e-138	0.793434	0.743	0.692	1.23957e-133	1	Hck
2.3631e-137	0.962736	0.674	0.648	7.96272e-133	1	Mxi1
2.31179e-136	1.45924	0.393	0.255	7.78981e-132	1	Tlr2
1.622e-135	0.970852	0.665	0.675	5.4655e-131	1	Sos2
8.43786e-134	2.03753	0.283	0.154	2.84322e-129	1	Kcnj2
3.03074e-133	0.865489	0.711	0.725	1.02124e-128	1	Mia2
3.20309e-133	0.624439	0.789	0.836	1.07931e-128	1	Riok3
8.73389e-133	1.16894	0.536	0.456	2.94297e-128	1	Pi16
1.10575e-132	0.918298	0.654	0.672	3.72594e-128	1	Supt4a
1.14326e-132	0.932645	0.7	0.727	3.85233e-128	1	Asxl1
1.55067e-132	1.40067	0.432	0.303	5.22514e-128	1	Mgam
1.62332e-132	0.444729	0.921	0.934	5.46993e-128	1	Baz2b
7.78725e-131	2.17949	0.339	0.217	2.62399e-126	1	Gadd45b
1.56814e-130	0.401523	0.933	0.745	5.28402e-126	1	Hp
1.31525e-129	1.46068	0.531	0.447	4.43187e-125	1	St3gal4
1.93237e-129	0.421841	0.897	0.874	6.5113e-125	1	Ostf1
7.41953e-129	1.38242	0.492	0.412	2.50009e-124	1	Ngly1
1.42301e-128	1.09184	0.595	0.561	4.79497e-124	1	Ttc7b
5.94678e-126	0.807035	0.709	0.738	2.00383e-121	1	Usp3
5.99107e-126	1.25271	0.526	0.464	2.01875e-121	1	Cd82
6.24109e-125	1.30671	0.535	0.487	2.103e-120	1	Mknk1
1.46875e-123	0.555185	0.833	0.883	4.9491e-119	1	Zfand3
2.96388e-123	0.925999	0.656	0.68	9.9871e-119	1	Kras
1.26151e-122	1.45817	0.471	0.374	4.25078e-118	1	Zfand4
5.00281e-120	1.75864	0.342	0.222	1.68575e-115	1	Arrdc4
7.89244e-120	0.551195	0.791	0.741	2.65944e-115	1	Pgd
9.38647e-120	1.36537	0.397	0.269	3.16287e-115	1	Mitf
2.21148e-119	2.05876	0.265	0.147	7.4518e-115	1	Ccdc126
9.32055e-119	0.4478	0.84	0.893	3.14065e-114	1	Capza1
1.17792e-118	0.662293	0.76	0.839	3.9691e-114	1	Cop1
3.57211e-118	1.79001	0.405	0.281	1.20366e-113	1	Gm56906
4.43546e-118	1.21906	0.533	0.466	1.49457e-113	1	Atp7a
1.67281e-117	2.06696	0.251	0.134	5.6367e-113	1	Smox
2.20754e-117	2.07045	0.278	0.16	7.43853e-113	1	Tpcn2
3.63896e-117	1.75489	0.367	0.256	1.22618e-112	1	E230001N04Rik
5.70603e-117	1.17159	0.554	0.524	1.9227e-112	1	Stat6
5.89602e-116	0.547433	0.733	0.572	1.98672e-111	1	Slfn4
2.49629e-115	1.78315	0.282	0.161	8.41151e-111	1	Mir22hg
5.91462e-115	1.59241	0.378	0.26	1.99299e-110	1	Ston2
6.2972e-115	0.377363	0.982	0.821	2.1219e-110	1	Fcer1g
8.20407e-115	0.776972	0.77	0.794	2.76444e-110	1	Tmem164
1.15983e-114	0.926696	0.627	0.548	3.90817e-110	1	Gsdme
1.29649e-114	0.567533	0.775	0.8	4.36864e-110	1	Lbr
1.83559e-114	1.14139	0.556	0.518	6.18521e-110	1	Nfatc1
5.8989e-114	1.43444	0.441	0.35	1.98769e-109	1	Armc7
1.38104e-113	0.323393	0.989	0.962	4.65354e-109	1	Actg1
1.41232e-113	1.04355	0.549	0.493	4.75896e-109	1	Abtb1
2.54094e-113	1.1675	0.497	0.409	8.56195e-109	1	Pim1
6.80382e-113	1.83285	0.325	0.209	2.29262e-108	1	5830428M24Rik
9.45562e-113	0.900973	0.633	0.62	3.18617e-108	1	Rnf13
1.83228e-112	0.627272	0.753	0.786	6.17405e-108	1	Serp1
2.71787e-112	0.329491	0.934	0.949	9.15815e-108	1	Cdc42
1.53324e-111	1.47502	0.362	0.246	5.16642e-107	1	Fcgr4
2.36029e-111	1.042	0.639	0.654	7.95323e-107	1	Fnip1
1.46853e-110	0.528844	0.807	0.841	4.94835e-106	1	Lrrfip1
1.67786e-110	0.949371	0.59	0.538	5.65372e-106	1	Kdm5b
4.158e-110	1.29295	0.529	0.487	1.40108e-105	1	Il10rb
6.19748e-110	1.26761	0.436	0.305	2.0883e-105	1	Maml3
6.92616e-110	1.2727	0.484	0.4	2.33384e-105	1	Nfkbiz
9.99115e-110	0.535394	0.823	0.869	3.36662e-105	1	Arhgap30
2.70409e-109	0.880683	0.641	0.64	9.11171e-105	1	Pbxip1
3.60597e-108	0.805126	0.66	0.69	1.21507e-103	1	Clk1
3.89679e-108	1.94045	0.292	0.176	1.31306e-103	1	Cd80
6.33102e-108	0.933119	0.649	0.658	2.1333e-103	1	Nfat5
7.20473e-107	0.567833	0.722	0.601	2.4277e-102	1	Padi4
7.76956e-107	0.444315	0.853	0.814	2.61803e-102	1	Pkm
3.94453e-106	0.959998	0.569	0.505	1.32915e-101	1	B430306N03Rik
7.13109e-106	1.53996	0.292	0.169	2.40289e-101	1	Adgre1
1.50096e-105	0.915109	0.643	0.646	5.05763e-101	1	Wdfy2
7.79203e-105	1.67177	0.314	0.204	2.6256e-100	1	Ulk1
8.67666e-105	1.73132	0.295	0.183	2.92369e-100	1	Selenon
9.8904e-105	0.459776	0.83	0.868	3.33267e-100	1	Rap1b
2.63937e-104	0.435719	0.865	0.915	8.89363e-100	1	Tax1bp1
5.12291e-104	0.94189	0.578	0.536	1.72622e-99	1	Bmp2k
5.21762e-104	0.339373	0.947	0.917	1.75813e-99	1	Rac2
5.38756e-102	1.61515	0.393	0.308	1.81539e-97	1	Furin
1.5808e-101	0.677121	0.729	0.785	5.32667e-97	1	Tbl1xr1
1.64694e-101	1.01987	0.555	0.535	5.54951e-97	1	Hbp1
1.15534e-98	0.999345	0.564	0.539	3.89303e-94	1	Arap1
2.07863e-98	1.15351	0.5	0.439	7.00415e-94	1	Sipa1l2
1.28603e-97	0.782488	0.664	0.702	4.33341e-93	1	D8Ertd738e
4.84025e-97	1.7457	0.329	0.226	1.63097e-92	1	Gm35853
1.37119e-96	0.513012	0.838	0.873	4.62036e-92	1	Cbl
2.24588e-96	1.17	0.581	0.602	7.5677e-92	1	Zfand5
3.0501e-96	1.1087	0.491	0.411	1.02776e-91	1	Zhx2
3.14216e-96	0.761548	0.676	0.725	1.05878e-91	1	Msl1
6.91518e-96	0.478858	0.852	0.894	2.33014e-91	1	Phf20l1
2.06275e-95	1.15253	0.542	0.514	6.95063e-91	1	Vgll4
5.67737e-95	1.4744	0.402	0.318	1.91305e-90	1	Csnk1e
2.94609e-94	1.48776	0.408	0.331	9.92716e-90	1	Phyh
5.64508e-94	0.88189	0.665	0.722	1.90217e-89	1	Zmynd11
7.00125e-94	1.02086	0.605	0.622	2.35914e-89	1	Mbp
1.1649e-93	1.5456	0.338	0.232	3.92524e-89	1	Mov10
1.28906e-93	0.868217	0.327	0.211	4.34363e-89	1	Marchf3
2.13505e-93	1.20465	0.425	0.328	7.19427e-89	1	Mgat4a
5.20649e-92	0.38536	0.886	0.898	1.75438e-87	1	Laptm5
7.45552e-91	0.896921	0.676	0.726	2.51221e-86	1	Rreb1
2.59639e-90	1.19102	0.519	0.5	8.74881e-86	1	Fuca1
3.33947e-90	0.417654	0.863	0.923	1.12527e-85	1	Son
4.66477e-90	1.72477	0.329	0.234	1.57184e-85	1	Tmem184b
2.13035e-89	0.934495	0.557	0.517	7.17843e-85	1	Apobr
2.42044e-89	1.3775	0.407	0.313	8.1559e-85	1	Arhgap18
3.56598e-89	0.861495	0.655	0.671	1.20159e-84	1	Gng12
1.01638e-88	0.685748	0.709	0.742	3.42481e-84	1	Lamp2
4.09911e-88	0.83424	0.656	0.687	1.38123e-83	1	N4bp1
7.8665e-88	1.18095	0.396	0.281	2.6507e-83	1	Kif23
1.42515e-87	0.99364	0.443	0.34	4.80217e-83	1	Zfp831
1.43186e-87	1.03993	0.586	0.602	4.82478e-83	1	Atp6v1b2
1.75944e-87	0.748483	0.666	0.706	5.92861e-83	1	Gmip
3.38847e-87	1.17881	0.452	0.369	1.14178e-82	1	5031439G07Rik
9.82662e-87	1.61263	0.255	0.152	3.31118e-82	1	Sirpd
2.91359e-86	1.0367	0.583	0.598	9.81763e-82	1	Kat2b
2.48787e-85	1.02177	0.527	0.474	8.38313e-81	1	Fbxl20
2.75011e-85	0.798269	0.617	0.581	9.26676e-81	1	Slc22a15
2.79875e-85	0.784731	0.655	0.722	9.43066e-81	1	Ythdf3
4.6731e-85	1.3536	0.373	0.277	1.57465e-80	1	Trpv2
5.47313e-85	1.54818	0.351	0.261	1.84422e-80	1	Il4ra
7.53298e-85	0.675329	0.697	0.769	2.53831e-80	1	Kat6a
1.37021e-84	0.470181	0.909	0.9	4.61707e-80	1	Ripor2
1.4306e-84	1.57434	0.295	0.192	4.82053e-80	1	Oas3
2.96838e-84	1.23375	0.51	0.482	1.00023e-79	1	Eif2ak3
4.1045e-84	1.71401	0.343	0.258	1.38305e-79	1	Zxdc
8.20462e-83	0.513395	0.701	0.603	2.76463e-78	1	Actn1
1.10848e-82	1.59376	0.337	0.245	3.73514e-78	1	D16Ertd472e
1.75226e-82	0.795302	0.48	0.375	5.90441e-78	1	Tgfbr2
2.54361e-82	1.08865	0.532	0.527	8.57095e-78	1	Pik3cg
6.26728e-82	0.360707	0.917	0.939	2.11182e-77	1	Dock8
2.24775e-81	0.610069	0.787	0.829	7.57403e-77	1	Etv6
3.95646e-81	0.840326	0.62	0.53	1.33317e-76	1	Lrg1
6.57729e-81	1.2889	0.457	0.406	2.21628e-76	1	Irf1
6.69167e-81	1.23331	0.455	0.405	2.25482e-76	1	Cir1
8.80816e-81	1.32262	0.45	0.384	2.968e-76	1	Slco3a1
1.44044e-80	1.20168	0.531	0.513	4.85372e-76	1	Trappc9
1.8157e-80	0.977966	0.511	0.477	6.11818e-76	1	Ehd1
7.94942e-80	0.521931	0.757	0.825	2.67864e-75	1	Stk38
1.54902e-79	1.46705	0.346	0.257	5.21956e-75	1	H2-T24
2.8855e-79	1.05382	0.516	0.498	9.723e-75	1	Cds2
3.10068e-79	0.858391	0.62	0.664	1.04481e-74	1	Fam13b
2.60563e-78	0.830222	0.553	0.521	8.77992e-74	1	Cyth4
3.22453e-78	0.762295	0.639	0.692	1.08654e-73	1	Ccdc12
4.91331e-78	1.04031	0.557	0.538	1.65559e-73	1	Cpne2
8.95426e-78	0.712354	0.649	0.71	3.01723e-73	1	Chaserr
5.73709e-77	0.395795	0.864	0.84	1.93317e-72	1	Cotl1
9.50468e-76	0.589615	0.714	0.782	3.2027e-71	1	Grk2
1.14606e-74	0.753626	0.646	0.677	3.86177e-70	1	Hpcal1
1.49969e-74	1.02337	0.559	0.591	5.05336e-70	1	Senp2
3.3706e-74	1.61885	0.271	0.179	1.13576e-69	1	Ddit3
1.10642e-73	1.31379	0.345	0.256	3.72818e-69	1	A530064D06Rik
3.56145e-73	0.484654	0.768	0.816	1.20007e-68	1	Rac1
4.59413e-73	1.24206	0.483	0.462	1.54804e-68	1	Hnrnpll
1.48956e-72	1.7299	0.283	0.189	5.01923e-68	1	Cnnm2
2.45941e-72	1.27946	0.394	0.322	8.28724e-68	1	Ier5
3.69009e-72	0.703572	0.645	0.677	1.24341e-67	1	Fgd3
9.35348e-72	0.356156	0.879	0.881	3.15175e-67	1	Gng5
2.98238e-71	1.27853	0.447	0.414	1.00494e-66	1	Midn
4.60297e-71	1.02783	0.506	0.489	1.55102e-66	1	Ubald2
1.59985e-70	0.468933	0.805	0.827	5.39086e-66	1	Rnf130
6.41443e-70	0.342747	0.929	0.949	2.16141e-65	1	H3f3b
6.28292e-69	0.76307	0.614	0.613	2.11709e-64	1	Sema4d
8.30731e-69	1.38785	0.45	0.419	2.79923e-64	1	Cpeb2
1.09194e-67	0.26905	0.938	0.742	3.6794e-63	1	Itgam
1.71186e-67	1.36845	0.377	0.311	5.76829e-63	1	Smim3
8.91248e-67	1.57392	0.293	0.201	3.00315e-62	1	Nfia
1.15998e-66	0.720438	0.587	0.575	3.90868e-62	1	Hcst
1.89608e-66	1.684	0.344	0.281	6.38904e-62	1	Dynlt2b
1.23016e-65	0.688349	0.498	0.398	4.14514e-61	1	Grk5
1.41004e-65	1.40933	0.353	0.285	4.75128e-61	1	Arid5a
1.5277e-65	1.46497	0.403	0.364	5.14775e-61	1	Fem1c
1.5558e-65	1.35767	0.38	0.324	5.24244e-61	1	Dedd2
2.21472e-65	0.384516	0.791	0.754	7.46273e-61	1	Vsir
3.36765e-64	0.370742	0.773	0.665	1.13476e-59	1	Cd9
5.01347e-64	0.308805	0.122	0.27	1.68934e-59	1	Nod1
5.1633e-64	0.559448	0.728	0.809	1.73983e-59	1	Mark2
8.9352e-64	0.295481	0.933	0.91	3.01081e-59	1	Prkcb
1.04431e-63	0.784075	0.654	0.722	3.51892e-59	1	Babam2
1.45162e-63	1.3896	0.349	0.283	4.89137e-59	1	Itprip
2.60288e-63	0.777849	0.611	0.649	8.77066e-59	1	Ccm2
1.59124e-62	0.774342	0.625	0.686	5.36184e-58	1	Slc38a2
4.08686e-62	1.06049	0.434	0.39	1.37711e-57	1	Mindy1
1.78867e-61	0.610235	0.661	0.681	6.0271e-57	1	Anxa11
2.51637e-61	0.839154	0.568	0.564	8.47917e-57	1	Sntb2
2.04525e-60	0.532931	0.677	0.703	6.89167e-56	1	R3hdm4
2.8457e-60	0.701683	0.597	0.604	9.58888e-56	1	Ap1s2
7.4833e-60	0.640504	0.664	0.718	2.52157e-55	1	H2aj
1.09324e-59	0.760243	0.652	0.633	3.68378e-55	1	Gpr141
1.14643e-59	0.72982	0.653	0.714	3.86301e-55	1	Elf2
1.37278e-59	1.13743	0.467	0.464	4.62574e-55	1	Iscu
2.16724e-59	1.32722	0.345	0.28	7.30274e-55	1	Pip5k1c
7.01962e-59	1.48546	0.319	0.249	2.36533e-54	1	Nuak2
1.38921e-58	0.312179	0.282	0.505	4.68108e-54	1	Eea1
2.22679e-58	0.622927	0.581	0.562	7.50338e-54	1	Klf2
3.85878e-58	0.981891	0.477	0.458	1.30026e-53	1	Tnfaip8l2
4.24742e-58	0.95416	0.481	0.453	1.43121e-53	1	Vmp1
6.55205e-58	0.370886	0.694	0.719	2.20778e-53	1	Wdfy4
1.00714e-57	0.861371	0.504	0.477	3.39365e-53	1	Trim25
4.31146e-57	1.08259	0.471	0.454	1.45279e-52	1	Plekhg3
1.46712e-56	1.18396	0.446	0.436	4.94359e-52	1	Gm56878
1.54784e-56	0.534001	0.678	0.728	5.21559e-52	1	Prkcd
4.75218e-55	0.792377	0.597	0.641	1.6013e-50	1	Cdc42ep3
1.82149e-54	1.17636	0.466	0.46	6.1377e-50	1	Nampt
2.79131e-54	0.603978	0.635	0.697	9.40558e-50	1	Ppp1r18
4.59745e-54	1.52932	0.286	0.218	1.54916e-49	1	Aacs
6.57397e-54	1.41694	0.291	0.222	2.21516e-49	1	Per1
1.87969e-53	1.01929	0.478	0.468	6.33382e-49	1	Tfeb
2.38804e-53	1.13838	0.458	0.459	8.04675e-49	1	Zcchc8
3.64656e-53	0.509165	0.723	0.826	1.22875e-48	1	Kdm2a
4.81997e-53	1.28103	0.403	0.375	1.62414e-48	1	Zfp740
5.83174e-53	0.807155	0.595	0.6	1.96506e-48	1	Parp8
1.8099e-52	0.670783	0.521	0.503	6.09863e-48	1	Ctse
6.74094e-52	0.529929	0.739	0.84	2.27143e-47	1	Atp8a1
1.14674e-51	0.327642	0.132	0.265	3.86406e-47	1	Cmpk2
1.45304e-51	0.980976	0.5	0.522	4.89616e-47	1	Hapstr1
2.04767e-51	0.97991	0.496	0.5	6.89982e-47	1	Ampd3
2.06591e-51	1.53822	0.268	0.195	6.96131e-47	1	Spata13
4.79786e-51	0.500561	0.727	0.792	1.61669e-46	1	Uvrag
[truncated: 47,583 more rows]
